# Supplementary material for: Protein synthesis rates of muscle, tendon, ligament, cartilage, and bone tissue in vivo in humans
Source: PLoS One. 2019 Nov 7;14(11):e0224745. doi: 10.1371/journal.pone.0224745 (PMC6837426; doi:10.1371/journal.pone.0224745)
Supplement: S2 Table — Protein identification and semi-quantitative analyses of relative abundances were performed by LC-MS/MS. URL: https://osf.io/z7bgk/?view_only=9400d38f9c0749599a64cbf4e5682f91. (XLSX) [file pone.0224745.s003.xlsx]

## Sheet: Proteins + abundances
						Found in Sample															Abundances (Scaled)															Abundances (Normalized)
Accession	Description	Score Sequest HT	# PSMs	Contaminant	Marked as	Vastus Lateralis	Patellar bone	Femoral bone	tibial bone	Notch	Tochlea	Cartilage	Medial meniscus	Lateral meniscus	patellar tendeon	Ant. Cru. Ligament	Post. Cru. Ligament	Hoffa's	Synovium		Vastus Lateralis	Patellar bone	Femoral bone	tibial bone	Notch	Tochlea	Cartilage	Medial meniscus	Lateral meniscus	patellar tendeon	Ant. Cru. Ligament	Post. Cru. Ligament	Hoffa's	Synovium		Vastus Lateralis	Patellar bone	Femoral bone	tibial bone	Notch	Tochlea	Cartilage	Medial meniscus	Lateral meniscus	patellar tendeon	Ant. Cru. Ligament	Post. Cru. Ligament	Hoffa's	Synovium
P08670	Vimentin [OS=Homo sapiens]	13606.7	4082	FALSE		High	High	High	High	High	High	High	High	High	High	High	High	High	High		7.4	65	70.4	90.5	13.5	69.9	42.7	62.9	54.6	38.2	301.3	220.3	194.7	168.6		9.92439e+08	8.75662e+09	9.48405e+09	1.2199e+10	1.81567e+09	9.42176e+09	5.75342e+09	8.47896e+09	7.35668e+09	5.14508e+09	4.05947e+10	2.96818e+10	2.62266e+10	2.27188e+10
P02751	fibronectin [OS=Homo sapiens]	8365.18	2479	FALSE		Not Found	Not Found	High	Not Found	Not Found	High	High	High	High	Not Found	Peak Found	Peak Found	Not Found	Not Found		3.6	36.8	264.1	71.6	2.2	155.2	345.4	158	84.6	52.5	89.1	66.5	38.2	32.3		2.98575e+08	3.06607e+09	2.20042e+10	5.96783e+09	1.80708e+08	1.29344e+10	2.87798e+10	1.31623e+10	7.04871e+09	4.37818e+09	7.4241e+09	5.5423e+09	3.18308e+09	2.6884e+09
P02751-15	Isoform 15 of Fibronectin [OS=Homo sapiens]	8331.26	2472	FALSE		Not Found	Not Found	High	Not Found	Not Found	Peak Found	Not Found	Not Found	Not Found	Not Found	Not Found	Not Found	Not Found	Not Found				1280			120												2.05752e+06			192919
P49747	Cartilage oligomeric matrix protein [OS=Homo sapiens]	8207.24	2162	FALSE		Peak Found	High	High	High	Peak Found	High	High	High	High	High	High	High	High	High		0.4	10.6	46.5	18.2	0.6	132.4	555	361.3	174	27.8	47.1	21.3	4.6	0.3		2.64802e+07	7.14993e+08	3.14963e+09	1.23245e+09	3.77604e+07	8.96919e+09	3.75969e+10	2.4476e+10	1.17894e+10	1.88497e+09	3.18748e+09	1.44115e+09	3.08621e+08	2.34058e+07
Q06828	Fibromodulin [OS=Homo sapiens]	7828.36	2099	FALSE		Peak Found	High	High	High	High	High	High	High	High	High	High	High	High	Peak Found		0.3	105.3	95.4	13.7	0.4	163.6	473.1	306.7	160.4	51.3	19.2	9	1.2	0.6		2.61025e+07	1.01913e+10	9.2285e+09	1.33036e+09	3.67733e+07	1.58251e+10	4.57704e+10	2.96716e+10	1.55185e+10	4.96254e+09	1.85597e+09	8.68518e+08	1.14904e+08	5.522e+07
P16112-2	Isoform 2 of Aggrecan core protein [OS=Homo sapiens]	7168.31	1926	FALSE		Not Found	Peak Found	Peak Found	Not Found	Not Found	High	High	High	Peak Found	Not Found	Not Found	Not Found	Not Found	Not Found		1.1	57.6	54.4	11.8	1.9	189.1	752.9	243.4	81.7	0.8	2.2	1	1.1	1.1		5.91353e+07	3.14954e+09	2.97583e+09	6.45407e+08	1.03797e+08	1.03456e+10	4.11855e+10	1.33154e+10	4.46702e+09	4.1476e+07	1.18356e+08	5.73759e+07	5.90293e+07	6.02452e+07
P16112	Aggrecan core protein [OS=Homo sapiens]	7129.91	1920	FALSE		Not Found	Not Found	Not Found	Not Found	Not Found	Peak Found	High	Peak Found	Not Found	Not Found	Not Found	Not Found	Not Found	Not Found							93	854.4	452.6													1.21139e+06	1.11292e+07	5.89488e+06
P07585	decorin [OS=Homo sapiens]	6450.14	2296	FALSE		High	High	High	High	High	High	High	High	High	High	High	High	High	High		0.6	40.2	56.3	9.7	0.2	89.7	301.1	419.6	250.5	61	65.2	39.5	47	19.4		1.10498e+08	7.03866e+09	9.86628e+09	1.70173e+09	3.49836e+07	1.5719e+10	5.27688e+10	7.3533e+10	4.38926e+10	1.06837e+10	1.1432e+10	6.9237e+09	8.23393e+09	3.40303e+09
P63261	Actin, cytoplasmic 2 [OS=Homo sapiens]	6288.17	1965	FALSE		High	High	High	High	High	High	High	High	High	High	High	High	High	High		10.2	79.8	129.3	143.3	37.3	116.6	29.8	42.2	40.1	38.6	251.5	157.7	159.7	163.9		2.42436e+08	1.89348e+09	3.07023e+09	3.4023e+09	8.85001e+08	2.76795e+09	7.08485e+08	1.00117e+09	9.52456e+08	9.15665e+08	5.96972e+09	3.74299e+09	3.79237e+09	3.89128e+09
P68133	Actin, alpha skeletal muscle [OS=Homo sapiens]	6126.67	1860	FALSE		High	High	High	High	Peak Found	High	Not Found	Not Found	Peak Found	High	High	High	High	High		684.8	34.6	45.4	52.7	13.6	45.8	10.9	15.9	15.5	25.7	158	81.1	102.9	113		7.71309e+10	3.90267e+09	5.10927e+09	5.93239e+09	1.53434e+09	5.1619e+09	1.22978e+09	1.79403e+09	1.74336e+09	2.89842e+09	1.77947e+10	9.13277e+09	1.15917e+10	1.27331e+10
P51888	prolargin [OS=Homo sapiens]	6028.49	2121	FALSE		Peak Found	High	High	High	High	High	High	High	High	High	High	High	High	High		0.1	63.6	61	8.2	0.9	110.1	389.6	392.1	199.5	45.2	54.6	47.9	17.4	9.8		1.7514e+07	1.02071e+10	9.79607e+09	1.31432e+09	1.45251e+08	1.7665e+10	6.25362e+10	6.29398e+10	3.20178e+10	7.26121e+09	8.76551e+09	7.68706e+09	2.78915e+09	1.57328e+09
P21810	biglycan [OS=Homo sapiens]	5832.7	1767	FALSE		Peak Found	High	High	High	High	High	High	High	High	High	High	High	High	High		0.5	77.7	57.7	7.3	0.9	106.5	517.9	363.5	207.9	12.5	31.5	7.9	6	2.3		6.89323e+07	1.08443e+10	8.04712e+09	1.02133e+09	1.19579e+08	1.48692e+10	7.22745e+10	5.07349e+10	2.90096e+10	1.74219e+09	4.39731e+09	1.09857e+09	8.32748e+08	3.2752e+08
P62736	Actin, aortic smooth muscle [OS=Homo sapiens]	5736.43	1743	FALSE		High	High	High	High	High	High	Not Found	Not Found	Not Found	High	High	High	High	High		65	45.2	19.4	77.9	14.6	29.8				54.8	260.5	137.9	329.5	365.4		4.4791e+07	3.11099e+07	1.33864e+07	53618438	1.00739e+07	2.05161e+07				3.77218e+07	1.79366e+08	9.49494e+07	2.26882e+08	2.5161e+08
P01024	Complement C3 [OS=Homo sapiens]	5449.43	1770	FALSE		High	High	High	High	High	High	High	High	High	High	High	High	High	High		4.7	64.1	78.1	102.5	69	68.4	68.2	224.9	404.9	66.9	74.3	54.2	67.6	52.2		1.41624e+08	1.94485e+09	2.36996e+09	3.1108e+09	2.09243e+09	2.07535e+09	2.06737e+09	6.82341e+09	1.22825e+10	2.02891e+09	2.25452e+09	1.64399e+09	2.05142e+09	1.58238e+09
Q09666-1	Neuroblast differentiation-associated protein AHNAK [OS=Homo sapiens]	5219.42	1973	FALSE		High	High	High	High	High	High	High	High	High	High	High	High	High	High		14.6	52.7	98.9	74.1	18.7	105.9	33.1	33.7	29.4	28.8	324.9	221.5	179.8	183.9		3.12535e+08	1.12543e+09	2.11054e+09	1.5822e+09	3.98338e+08	2.26041e+09	7.06373e+08	7.19331e+08	6.2668e+08	6.15681e+08	6.93328e+09	4.72599e+09	3.83646e+09	3.9239e+09
P20774	Mimecan [OS=Homo sapiens]	4619.55	1267	FALSE		Peak Found	High	High	High	Peak Found	High	High	High	High	High	High	High	High	High		0.7	36.8	34.9	11.5	0.5	88.8	296.8	504	228.2	11.8	53.7	69.4	40.6	22.1		4.65258e+07	2.36751e+09	2.24613e+09	7.41864e+08	3.29344e+07	5.70485e+09	1.90783e+10	3.23994e+10	1.46714e+10	7.57e+08	3.45374e+09	4.46179e+09	2.61041e+09	1.42e+09
P12883	Myosin-7 [OS=Homo sapiens]	4395.14	1077	FALSE		High	High	High	High	Peak Found	Peak Found	Peak Found	Peak Found	Peak Found	Peak Found	Peak Found	Peak Found	Peak Found	Peak Found		1385.2	1.3	1.5	1.3	1.5	0.9	0.6	1.1	1.1	1.1	2.1	0.6	0.8	0.8		1.18851e+11	1.12357e+08	1.28425e+08	1.09468e+08	1.28201e+08	7.71882e+07	5.56889e+07	9.76227e+07	9.06483e+07	9.11762e+07	1.81475e+08	5.50558e+07	7.08462e+07	7.2432e+07
P51884	Lumican [OS=Homo sapiens]	3812.71	1206	FALSE		High	High	High	High	High	High	High	High	High	High	High	High	High	High		1.1	51.3	45.5	21.7	2	74.4	228.2	301.2	217	24.2	141.6	150.5	87.6	53.7		9.44377e+07	4.42223e+09	3.92385e+09	1.87268e+09	1.70616e+08	6.42144e+09	1.96838e+10	2.59822e+10	1.87149e+10	2.08899e+09	1.22182e+10	1.29835e+10	7.55563e+09	4.62826e+09
P02647	Apolipoprotein A-I [OS=Homo sapiens]	3561.3	1203	FALSE		High	High	High	High	High	High	High	High	High	High	High	High	High	High		10.2	106.4	118.8	181.4	79.8	115.7	57.1	88.2	126.6	78	113.4	116.5	116.1	91.9		5.30848e+08	5.54802e+09	6.18999e+09	9.45338e+09	4.16168e+09	6.03047e+09	2.97854e+09	4.59626e+09	6.59772e+09	4.06291e+09	5.90831e+09	6.07005e+09	6.0511e+09	4.79133e+09
P15090	Fatty acid-binding protein, adipocyte [OS=Homo sapiens]	3391.08	953	FALSE		High	High	High	High	High	High	High	High	High	High	Peak Found	Peak Found	High	High		18.5	70.7	220.6	96.5	92	259.2	7.5	7.5	11.2	36.4	4.9	0.2	293	281.8		9.90641e+07	3.78371e+08	1.18148e+09	5.16723e+08	4.92856e+08	1.38779e+09	3.99773e+07	4.01975e+07	6.01171e+07	1.94875e+08	2.63693e+07	1.19135e+06	1.56905e+09	1.50873e+09
P04406-1	glyceraldehyde-3-phosphate dehydrogenase [OS=Homo sapiens]	3220.97	862	FALSE		High	High	High	High	High	High	High	High	High	High	High	High	High	High		476	50.7	75.9	57.3	21.6	75.4	117.6	97.4	69.1	24	122.6	86	53.1	73.3		1.21056e+10	1.28819e+09	1.92996e+09	1.45778e+09	5.48872e+08	1.91696e+09	2.98979e+09	2.47759e+09	1.75655e+09	6.10739e+08	3.11834e+09	2.18741e+09	1.34925e+09	1.86496e+09
Q8WZ42-12	Isoform 12 of Titin [OS=Homo sapiens]	2909.53	876	FALSE		High	Peak Found	Peak Found	Peak Found	Peak Found	Peak Found	Peak Found	Peak Found	Peak Found	Peak Found	Peak Found	Peak Found	Peak Found	Peak Found		1049.6	19.6	22.3	10.4	30.5	21.3	28.3	37	37.9	35.7	42.2	17.7	22.8	24.5		1.09743e+10	2.05403e+08	2.33214e+08	1.09025e+08	3.19154e+08	2.22759e+08	2.96403e+08	3.86675e+08	3.96552e+08	3.73039e+08	4.41108e+08	1.8499e+08	2.38496e+08	2.56458e+08
P02545	Prelamin-A/C [OS=Homo sapiens]	2881.24	961	FALSE		Peak Found	High	High	High	High	High	High	High	High	High	High	High	High	High		27	71.6	69.5	81.8	16.6	63.1	30.6	45.8	52.3	40.6	345.7	268	131.9	155.6		5.60049e+08	1.48526e+09	1.44251e+09	1.69884e+09	3.43763e+08	1.31029e+09	6.34457e+08	9.50203e+08	1.08482e+09	8.42476e+08	7.17637e+09	5.56328e+09	2.73819e+09	3.23091e+09
P22105-3	Isoform 4 of Tenascin-X [OS=Homo sapiens]	2745.65	895	FALSE		Peak Found	High	High	Peak Found	Peak Found	Peak Found	High	High	High	High	High	High	High	High		12	32.5	5.7	3.3	3.7	9.9	113.3	119.2	100.2	44.9	312.9	456	105.5	80.9		1.58738e+08	4.29344e+08	7.58889e+07	4.32357e+07	4.93789e+07	1.30813e+08	1.49884e+09	1.57685e+09	1.32454e+09	5.94061e+08	4.13833e+09	6.0306e+09	1.3951e+09	1.06964e+09
P02545-2	Isoform C of Prelamin-A/C [OS=Homo sapiens]	2692.24	917	FALSE		Not Found	Not Found	Not Found	Peak Found	Not Found	Not Found	Not Found	Not Found	Not Found	Not Found	Peak Found	High	High	Peak Found					53.3							338	429.7	273	306					1.24822e+06							7.9145e+06	1.00624e+07	6.39329e+06	7.16582e+06
P13533	myosin-6 [OS=Homo sapiens]	2651.6	655	FALSE		High	Not Found	Not Found	Peak Found	Not Found	Not Found	Not Found	Not Found	Not Found	Not Found	Not Found	Not Found	Not Found	Not Found		1356.1			43.9												1.05674e+07			341988
Q9UKX2	myosin-2 [OS=Homo sapiens]	2446.27	623	FALSE		High	Peak Found	Peak Found	Peak Found	Peak Found	Peak Found	Peak Found	Peak Found	Peak Found	Peak Found	Peak Found	Peak Found	Peak Found	Peak Found		1360.7	2.8	2.6	1.5	2.4	2.4	1.9	3.1	2.9	3.1	4.9	2.5	5.1	4.2		2.60781e+10	5.30614e+07	5.04442e+07	2.80308e+07	4.50769e+07	4.56645e+07	3.55686e+07	5.99105e+07	5.56886e+07	5.97759e+07	9.42987e+07	4.85322e+07	9.75464e+07	7.98617e+07
P02790	Hemopexin [OS=Homo sapiens]	2392.56	842	FALSE		High	High	High	High	High	High	High	High	High	High	High	High	High	High		19.1	82.5	69.8	147	43.8	74.8	61.1	69.9	121.1	64.4	166.2	172.1	193.9	114.2		3.11424e+08	1.34158e+09	1.13568e+09	2.39e+09	7.11594e+08	1.21647e+09	9.9382e+08	1.13741e+09	1.97014e+09	1.04665e+09	2.70248e+09	2.79899e+09	3.15351e+09	1.85759e+09
P12111	Collagen alpha-3(VI) chain [OS=Homo sapiens]	2336.53	744	FALSE		Not Found	Not Found	Not Found	Peak Found	Not Found	Not Found	Not Found	Not Found	Not Found	Not Found	High	Peak Found	Not Found	Not Found		8.3	50.1	14.8	13.3	4.1	14.5	149.2	261.5	63.7	47.3	443.9	118.3	120.2	90.8		8.76895e+07	5.30629e+08	1.56497e+08	1.40523e+08	4.38705e+07	1.53253e+08	1.58029e+09	2.7702e+09	6.7479e+08	5.01021e+08	4.70186e+09	1.25275e+09	1.27354e+09	9.61672e+08
P12111-4	Isoform 4 of Collagen alpha-3(VI) chain [OS=Homo sapiens]	2329.89	743	FALSE		Not Found	High	Not Found	Not Found	Not Found	Not Found	High	Not Found	Not Found	Not Found	Peak Found	Not Found	Peak Found	Not Found			350.2					513.6				357.4		178.9				2.09878e+06					3.07815e+06				2.14193e+06		1.07254e+06
Q8WZ42-9	Isoform 9 of Titin [OS=Homo sapiens]	2163.31	651	FALSE		High	Not Found	Not Found	Not Found	Not Found	Not Found	Not Found	Not Found	Not Found	Not Found	Not Found	Not Found	Not Found	Not Found		1400															2.38201e+07
P24821	Tenascin [OS=Homo sapiens]	2163.16	676	FALSE		Peak Found	High	High	High	Peak Found	High	High	High	High	High	High	High	High	High		8.2	26.1	45.7	22.7	1.8	28.2	425.1	468	245	3.1	77.4	31	9.7	8.1		1.15764e+08	3.71072e+08	6.48487e+08	3.21831e+08	2.49981e+07	4.00511e+08	6.03816e+09	6.64815e+09	3.48019e+09	4.3902e+07	1.09948e+09	4.39669e+08	1.38036e+08	1.15336e+08
P06733-1	alpha-enolase [OS=Homo sapiens]	2059.31	617	FALSE		High	High	High	High	High	High	High	High	High	High	High	High	High	High		94.7	56.5	85.9	67.3	11.5	115.7	270.9	181.6	105.3	16.1	137.7	93.9	80.1	82.8		1.21664e+09	7.25679e+08	1.10311e+09	8.64467e+08	1.4741e+08	1.48604e+09	3.47821e+09	2.33215e+09	1.35257e+09	2.06506e+08	1.76802e+09	1.20585e+09	1.02856e+09	1.06276e+09
P02774-3	Isoform 3 of Vitamin D-binding protein [OS=Homo sapiens]	2053.3	566	FALSE		High	High	High	High	High	High	High	High	High	High	High	High	High	High		6.6	94.2	84.2	151	61.4	75.3	66.7	89.9	121.8	87.9	159.5	155.6	140.5	105.5		5.14856e+07	7.3834e+08	6.59879e+08	1.18279e+09	4.80806e+08	5.89601e+08	5.22187e+08	7.04188e+08	9.54018e+08	6.88736e+08	1.24959e+09	1.21929e+09	1.10057e+09	8.2694e+08
O75339	Cartilage intermediate layer protein 1 [OS=Homo sapiens]	1873.21	648	FALSE		Peak Found	High	High	High	Peak Found	High	High	High	High	High	High	High	Peak Found	Peak Found		1.9	12.5	97.1	24.8	0.5	270.9	601.4	169.2	174.6	15.1	22.5	5.4	1.9	2		3.22048e+07	2.09028e+08	1.62312e+09	4.15123e+08	8.76895e+06	4.52765e+09	1.00501e+10	2.82691e+09	2.91742e+09	2.52788e+08	3.75653e+08	9.07371e+07	3.17359e+07	3.32709e+07
P06576	ATP synthase subunit beta, mitochondrial [OS=Homo sapiens]	1836.91	470	FALSE		High	High	High	High	High	High	High	High	Peak Found	High	High	High	High	High		853.4	37.9	62.5	59.6	14.3	62.1	7.1	7.1	6.3	9.1	81.9	61.4	62.7	74.5		7.09238e+09	3.14764e+08	5.19663e+08	4.94894e+08	1.18943e+08	5.16269e+08	5.9052e+07	5.9326e+07	5.20328e+07	7.58901e+07	6.807e+08	5.09974e+08	5.21261e+08	6.19488e+08
P12882	Myosin-1 [OS=Homo sapiens]	1832.37	486	FALSE		High	Not Found	Not Found	Peak Found	Not Found	Not Found	Not Found	Peak Found	Peak Found	Not Found	Peak Found	Not Found	Not Found	Not Found		1259.4		3.6	1.9		6.4	35	17.2	12.4	2.7	22.8	8.7	11.2	18.8		6.14031e+08		1.77351e+06	940971		3.11066e+06	1.70469e+07	8.38907e+06	6.04003e+06	1.29781e+06	1.11135e+07	4.21914e+06	5.4729e+06	9.16082e+06
P14618	Pyruvate kinase PKM [OS=Homo sapiens]	1782.63	569	FALSE		Peak Found	High	High	High	Peak Found	High	High	High	High	Peak Found	High	High	High	High		10.3	87.8	133.1	108.4	4.1	123.8	236.6	140.2	60.5	4.5	200.4	120.5	62.3	107.4		4.30019e+06	3.66198e+07	5.55437e+07	45206578	1.7014e+06	5.16466e+07	9.87167e+07	5.84818e+07	2.52528e+07	1.89524e+06	8.35929e+07	5.02498e+07	2.60055e+07	4.47993e+07
P07437	tubulin beta chain [OS=Homo sapiens]	1782.34	475	FALSE		High	High	High	High	High	High	High	High	High	High	High	High	High	High		83.9	61.6	122.4	117.6	25.7	132.1	26.4	28	26.5	32.9	250.6	148.3	169.5	174.7		5.95252e+08	4.37043e+08	8.68206e+08	8.34207e+08	1.82111e+08	9.37263e+08	1.87e+08	1.98341e+08	1.87936e+08	2.33378e+08	1.77854e+09	1.05259e+09	1.20246e+09	1.23998e+09
P21333	Filamin-A [OS=Homo sapiens]	1767.96	587	FALSE		High	High	High	High	High	High	Peak Found	Peak Found	Peak Found	High	High	High	High	High		45.5	57.5	77.6	74	62.5	75.6	82.7	88.8	128.4	74.8	199.5	106.9	144.7	181.5		9.03099e+08	1.14288e+09	1.54136e+09	1.46973e+09	1.24102e+09	1.50069e+09	1.6431e+09	1.7642e+09	2.5502e+09	1.48556e+09	3.96325e+09	2.12279e+09	2.87348e+09	3.60542e+09
P01877	Ig alpha-2 chain C region [OS=Homo sapiens]	1766.36	427	FALSE		Not Found	High	High	High	High	High	Peak Found	Not Found	High	High	High	High	High	Peak Found			96.9	103.7	151.9	80.8	208.9	55.1		55.3	101.1	136.4	109.9	96.4	203.7			1.20593e+07	1.29111e+07	1.89148e+07	1.00593e+07	2.60086e+07	6.85419e+06		6.88965e+06	1.25831e+07	1.6978e+07	1.36816e+07	1.2008e+07	2.53596e+07
Q9BXN1	Asporin [OS=Homo sapiens]	1725.19	552	FALSE		Peak Found	High	Peak Found	High	Peak Found	Peak Found	High	High	High	High	High	High	High	High		5.2	25.4	0.7	1.1	2	2.4	15.1	197.1	178.2	64.3	246.6	349.1	203	109.9		9.72148e+07	4.74187e+08	1.34871e+07	2.14133e+07	3.81313e+07	4.42198e+07	2.82426e+08	3.68498e+09	3.33306e+09	1.20161e+09	4.61067e+09	6.52835e+09	3.79534e+09	2.05427e+09
P14618-2	Isoform M1 of Pyruvate kinase PKM [OS=Homo sapiens]	1685.75	543	FALSE		High	Peak Found	Peak Found	Peak Found	Peak Found	High	Peak Found	Peak Found	Peak Found	Peak Found	High	Peak Found	Peak Found	Peak Found		458.9	47.2	68.5	50.2	5.6	80.4	174.8	99.3	51	28.7	133.6	85.8	50.7	65.5		4.90343e+09	5.04575e+08	7.31516e+08	5.35935e+08	5.94094e+07	8.58759e+08	1.86737e+09	1.06158e+09	5.45325e+08	3.06186e+08	1.42782e+09	9.16411e+08	5.41825e+08	7.00148e+08
Q9Y490	Talin-1 [OS=Homo sapiens]	1684.28	482	FALSE		High	High	High	High	High	High	Peak Found	Peak Found	Peak Found	High	High	High	High	High		15.3	45	112.8	67.2	38.4	147.9	8.9	15.1	10.8	29.6	288	106.5	229.3	285.2		5.57153e+07	1.6364e+08	4.09986e+08	2.444e+08	1.39492e+08	5.3771e+08	3.23422e+07	5.47511e+07	3.91402e+07	1.0751e+08	1.04684e+09	3.87282e+08	8.33481e+08	1.0368e+09
Pierce	Digestion Indicator	1651.86	423	FALSE	Pierce Digestion Indicator	High	High	High	High	High	High	High	High	High	High	High	High	High	High		100	100	100	100	100	100	100	100	100	100	100	100	100	100		8.93686e+08	8.93686e+08	8.93686e+08	8.93686e+08	8.93686e+08	8.93686e+08	8.93686e+08	8.93686e+08	8.93686e+08	8.93686e+08	8.93686e+08	8.93686e+08	8.93686e+08	8.93686e+08
P0C0L5	Complement C4-B [OS=Homo sapiens]	1615.48	455	FALSE		Peak Found	High	High	High	High	High	High	High	High	High	High	High	High	High		6.5	62.7	75.6	111.5	68.8	67.8	77.2	237.7	329.5	60.5	102.4	70.2	68.7	60.9		3.9431e+07	3.82145e+08	4.6047e+08	6.79006e+08	4.18858e+08	4.13215e+08	4.69941e+08	1.44766e+09	2.0067e+09	3.68582e+08	6.234e+08	4.27595e+08	4.18672e+08	3.70713e+08
Q13642-4	Isoform 4 of Four and a half LIM domains protein 1 [OS=Homo sapiens]	1613.17	525	FALSE		High	High	High	High	High	High	High	High	High	High	High	High	High	High		852.9	15.4	19.3	10.9	4.8	26.6	18.6	17.7	14.8	18.1	87.8	92	125.6	95.5		1.36597e+10	2.46776e+08	3.09297e+08	1.75224e+08	7.63686e+07	4.26139e+08	2.98045e+08	2.83277e+08	2.3634e+08	2.89424e+08	1.40536e+09	1.47386e+09	2.01162e+09	1.53014e+09
A5A3E0	POTE ankyrin domain family member F [OS=Homo sapiens]	1600.9	619	FALSE		High	Not Found	Not Found	High	Not Found	Not Found	Not Found	Not Found	Not Found	Not Found	High	High	High	Not Found
P06727	Apolipoprotein A-IV [OS=Homo sapiens]	1580.29	554	FALSE		Peak Found	High	High	High	High	High	High	High	High	High	High	High	High	High		2.4	12.2	11.2	21.2	6.6	12.6	14.3	402.3	818.3	13.4	24.7	22.6	23.3	15		5.91327e+07	3.00203e+08	2.75851e+08	5.20753e+08	1.61635e+08	3.09492e+08	3.52649e+08	9.90429e+09	2.01451e+10	3.295e+08	6.08894e+08	5.56428e+08	5.73174e+08	3.69396e+08
P02652	Apolipoprotein A-II [OS=Homo sapiens]	1575.89	467	FALSE		High	High	High	High	High	High	High	High	High	High	High	High	High	High		9.5	115.1	137.7	181.1	105.5	108	50.9	59.5	91.3	80.6	120.8	115.1	125.7	99.2		8.71728e+07	1.05798e+09	1.26618e+09	1.66472e+09	9.70489e+08	9.92792e+08	4.68411e+08	5.47134e+08	8.39298e+08	7.41235e+08	1.11083e+09	1.05801e+09	1.15594e+09	9.12383e+08
P00558	phosphoglycerate kinase 1 [OS=Homo sapiens]	1573.56	472	FALSE		High	High	High	High	High	High	High	High	High	High	High	High	High	High		267.6	55.2	94.2	59.3	20.3	113.4	197.8	150.3	84.8	19.3	113.2	72	74.7	78		2.43925e+09	5.02786e+08	8.58326e+08	5.40484e+08	1.85059e+08	1.03362e+09	1.80288e+09	1.36973e+09	7.72947e+08	1.75745e+08	1.03134e+09	6.56228e+08	6.80861e+08	7.1102e+08
P07355-2	Isoform 2 of Annexin A2 [OS=Homo sapiens]	1548.47	527	FALSE		High	High	High	High	High	High	High	High	High	High	High	High	High	High		12.5	85	100.2	77.6	46.7	113.1	79.7	64.8	33.3	63.1	239.5	90.3	265.8	128.4		9.61167e+07	6.51389e+08	7.67776e+08	5.95068e+08	3.58216e+08	8.66797e+08	6.10719e+08	4.9646e+08	2.55172e+08	4.83555e+08	1.8358e+09	6.9191e+08	2.03697e+09	9.83844e+08
P68371	Tubulin beta-4B chain [OS=Homo sapiens]	1542.95	414	FALSE		High	High	High	High	High	High	Peak Found	High	Peak Found	High	High	High	High	High		131.5	53.8	113.6	76.3	24.6	126.8	13	33.5	10	34.4	254.3	142.4	191.8	194.1		8.27256e+07	3.38305e+07	7.14951e+07	4.80216e+07	1.54473e+07	7.97492e+07	8.20653e+06	2.10557e+07	6.29797e+06	2.16607e+07	1.59959e+08	8.95632e+07	1.20674e+08	1.22083e+08
P0C0L4-1	Complement C4-A [OS=Homo sapiens]	1526.33	435	FALSE		Not Found	Peak Found	High	High	High	Peak Found	High	High	High	High	Peak Found	High	Peak Found	Peak Found			19.1	15.9	30.3	17.6	25.4	83.5	481.8	602.5	10.1	38.2	31	19.5	25.1			8.28071e+06	6.87226e+06	1.31236e+07	7.63298e+06	1.10066e+07	3.61878e+07	2.08748e+08	2.61017e+08	4.37955e+06	1.6563e+07	1.34151e+07	8.43461e+06	1.08611e+07
O43707	Alpha-actinin-4 [OS=Homo sapiens]	1472.76	454	FALSE		High	High	High	High	High	High	Peak Found	Peak Found	High	High	High	High	High	High		36.1	71.6	128.6	108.2	17.9	116.2	14.6	21.8	19.2	29.5	295.4	139.2	149.7	251.9		1.16893e+08	2.31836e+08	4.16343e+08	3.50265e+08	5.79272e+07	3.76356e+08	4.71894e+07	7.05182e+07	6.21762e+07	9.56481e+07	9.56538e+08	4.50854e+08	4.84719e+08	8.15652e+08
P10909-2	Isoform 2 of Clusterin [OS=Homo sapiens]	1470.98	496	FALSE		Peak Found	High	High	High	High	High	High	High	High	High	High	High	High	High		1	24.8	33.7	32.2	4.5	73.6	159.2	448.7	340.9	48.3	110.2	46.7	59.6	16.5		3.17068e+07	7.6426e+08	1.03639e+09	9.90412e+08	1.39585e+08	2.26607e+09	4.89777e+09	1.38063e+10	1.04909e+10	1.48697e+09	3.39263e+09	1.43669e+09	1.83295e+09	5.08982e+08
P98160	Basement membrane-specific heparan sulfate proteoglycan core protein [OS=Homo sapiens]	1452.57	468	FALSE		High	High	High	High	High	High	High	High	High	High	High	High	High	High		40.5	33.5	78.1	45.2	6.1	96.4	420.2	182.5	135.9	29.6	122.1	40	94.8	75.1		2.0169e+08	1.67094e+08	3.88973e+08	2.25038e+08	3.01919e+07	4.80365e+08	2.0937e+09	9.09534e+08	6.77098e+08	1.47471e+08	6.08181e+08	1.99357e+08	4.72352e+08	3.74405e+08
P20929-2	Isoform 2 of Nebulin [OS=Homo sapiens]	1436.84	454	FALSE		High	Peak Found	Peak Found	Peak Found	Peak Found	Peak Found	Peak Found	Peak Found	Peak Found	Peak Found	Peak Found	Peak Found	Peak Found	Peak Found		1038.7	14.7	13.8	18.9	15.6	17.9	33.2	30.8	40.6	11.3	40.9	31.4	54.4	37.6		7.11486e+09	1.00868e+08	9.45729e+07	1.2967e+08	1.06931e+08	1.22616e+08	2.27155e+08	2.10773e+08	2.78283e+08	7.75379e+07	2.80409e+08	2.15412e+08	3.72693e+08	2.57464e+08
P04075-2	Isoform 2 of Fructose-bisphosphate aldolase A [OS=Homo sapiens]	1421.95	436	FALSE		High	High	High	High	High	High	High	High	High	High	High	High	High	High		948.7	20.4	32.3	26.8	10.3	31.9	29.7	31.8	22.8	14.4	68.5	36.2	56.3	69.7		1.64967e+10	3.54495e+08	5.6156e+08	4.66692e+08	1.79479e+08	5.55545e+08	5.17251e+08	5.52753e+08	3.97166e+08	2.5122e+08	1.19168e+09	6.30067e+08	9.7843e+08	1.21175e+09
P32119	Peroxiredoxin-2 [OS=Homo sapiens]	1418.14	434	FALSE		High	High	High	High	High	High	High	High	High	High	High	High	High	High		137.3	117	132.2	83	221.3	97.7	56.6	88.5	98.6	156.4	39.6	40.9	52.6	78.2		1.15162e+09	9.81202e+08	1.10824e+09	6.96332e+08	1.85589e+09	8.18985e+08	4.74572e+08	7.42269e+08	8.26781e+08	1.31167e+09	3.32226e+08	3.43184e+08	4.41194e+08	6.5597e+08
P0CG38	POTE ankyrin domain family member I [OS=Homo sapiens]	1358.63	536	FALSE		High	Not Found	Not Found	Peak Found	Not Found	Not Found	Not Found	Not Found	Not Found	Not Found	Not Found	Not Found	Not Found	High					317.6										1082.4					448109										1.52727e+06
P04083	annexin A1 [OS=Homo sapiens]	1328.22	381	FALSE		Peak Found	High	High	High	High	High	High	High	High	High	High	High	High	High		9.9	63.9	63.7	65.5	15.9	69.8	72.4	53.8	45.9	45.2	272.9	184	253.8	183.3		4.90987e+07	3.18409e+08	3.1758e+08	3.26266e+08	7.92954e+07	3.47822e+08	3.60873e+08	2.68211e+08	2.28875e+08	2.25186e+08	1.36022e+09	9.17221e+08	1.26468e+09	9.1348e+08
Q13885	Tubulin beta-2A chain [OS=Homo sapiens]	1327.78	350	FALSE		Peak Found	High	High	Peak Found	Peak Found	High	Peak Found	Peak Found	Not Found	Peak Found	High	High	High	High		6.4	59.4	44.2	68.4	16.5	130.5	100.6	76.2	26.5	23.3	245.2	235.9	205.1	161.9		1.22131e+06	1.12761e+07	8.38489e+06	1.29953e+07	3.12989e+06	2.4778e+07	1.91046e+07	1.44692e+07	5.03294e+06	4.43395e+06	4.65611e+07	4.47905e+07	3.89385e+07	3.07378e+07
Q15149-1	plectin [OS=Homo sapiens]	1323.34	439	FALSE		High	High	High	High	High	High	High	Peak Found	Peak Found	Peak Found	High	High	High	High		192.8	33.9	80.8	86	12.1	78	35.5	13.7	24	20.9	341.8	193.7	101.8	185		7.07702e+08	1.24467e+08	2.96683e+08	3.15676e+08	4.43109e+07	2.86488e+08	1.30268e+08	5.02812e+07	8.81048e+07	7.66558e+07	1.25494e+09	7.11088e+08	3.73693e+08	6.79288e+08
Q562R1	Beta-actin-like protein 2 [OS=Homo sapiens]	1318.51	585	FALSE		High	High	High	High	High	Peak Found	Peak Found	Peak Found	Peak Found	High	High	High	High	Peak Found		533.4	108.5	242.7	123	166.9	82.8		27.4	28.6	26.2		51.6		8.9		3.9107e+07	7.9553e+06	1.77916e+07	9.02044e+06	1.22341e+07	6.07084e+06		2.00553e+06	2.09824e+06	1.91907e+06		3.78312e+06		653755
P12814-3	Isoform 3 of Alpha-actinin-1 [OS=Homo sapiens]	1316.92	384	FALSE		High	High	High	High	High	High	Peak Found	High	High	High	High	High	High	High		99.6	73.7	135.1	138.7	25.8	132.9	31.8	27.5	25.7	25.3	233.3	105.3	122.2	223		1.51791e+08	1.12212e+08	2.05843e+08	2.11375e+08	3.92825e+07	2.02481e+08	4.84499e+07	4.19251e+07	3.91917e+07	3.85804e+07	3.55512e+08	1.60353e+08	1.86247e+08	3.39697e+08
Q8IUL8	Cartilage intermediate layer protein 2 [OS=Homo sapiens]	1310.19	425	FALSE		Peak Found	High	High	High	Peak Found	High	High	High	High	Peak Found	High	Peak Found	Peak Found	Peak Found		23.7	12.8	34.7	6.5	1.7	115.4	680.8	260.4	220.6	12.1	17.3	4.9	4.9	4.1		2.30535e+08	1.24169e+08	3.37179e+08	6.36375e+07	1.67826e+07	1.12155e+09	6.61862e+09	2.5315e+09	2.14475e+09	1.17873e+08	1.68599e+08	4.74937e+07	4.76623e+07	4.00458e+07
P07951-1	Tropomyosin beta chain [OS=Homo sapiens]	1300.81	413	FALSE		High	High	High	High	Peak Found	High	Not Found	Peak Found	Peak Found	Peak Found	High	High	High	High		1060.1	15.7	12.3	23.5	2.8	11.7	2.1	3	6.4	14.4	77.2	36.5	58.7	75.4		2.467e+10	3.6641e+08	2.85226e+08	5.4764e+08	6.48675e+07	2.72253e+08	4.9925e+07	7.00792e+07	1.49456e+08	3.36192e+08	1.79764e+09	8.5008e+08	1.36526e+09	1.75385e+09
P18206	Vinculin [OS=Homo sapiens]	1282.39	406	FALSE		High	High	High	High	High	High	High	Peak Found	Peak Found	High	High	High	High	High		40.3	63.1	99.7	81.5	30.9	128.5	9.4	21.8	10.1	34.8	257.3	129.1	231.2	262.2		1.68658e+08	2.63712e+08	4.16967e+08	3.4083e+08	1.29396e+08	5.37396e+08	3.90928e+07	9.11035e+07	4.22472e+07	1.45406e+08	1.07564e+09	5.39917e+08	9.66546e+08	1.09642e+09
Q71U36	tubulin alpha-1A chain [OS=Homo sapiens]	1281.45	386	FALSE		High	High	High	High	High	High	High	High	High	High	High	High	High	High		34.4	62.8	124.5	107.7	26.9	130.5	30.4	33.5	26.3	31	272	137.9	192.4	189.8		1.85354e+08	3.38515e+08	6.71152e+08	5.80429e+08	1.4491e+08	7.03452e+08	1.63744e+08	1.80327e+08	1.4168e+08	1.67352e+08	1.46609e+09	7.43458e+08	1.03706e+09	1.02306e+09
P06732	Creatine kinase M-type [OS=Homo sapiens]	1264.62	368	FALSE		High	High	High	High	Peak Found	Peak Found	Peak Found	Peak Found	Peak Found	Peak Found	Peak Found	Peak Found	Peak Found	Peak Found		1388.1	0.8	0.8	1.3	0.3	0.8	0.4	0.6	1.2	0.4	1.7	0.9	1.4	1.2		3.47795e+10	1.88834e+07	2.06194e+07	3.2368e+07	7.57861e+06	1.99015e+07	1.08093e+07	1.54447e+07	3.09689e+07	1.05133e+07	4.37471e+07	2.14034e+07	3.38364e+07	3.09071e+07
Q15582	Transforming growth factor-beta-induced protein ig-h3 [OS=Homo sapiens]	1259.22	434	FALSE		Peak Found	High	High	High	Peak Found	High	High	High	High	High	High	High	High	High		12.1	62.3	38.2	36.8	0.8	25	131.6	228	202.2	15.8	267.9	259	62.1	58.1		7.74763e+07	3.98631e+08	2.44347e+08	2.35696e+08	4.8159e+06	1.59966e+08	8.42322e+08	1.45906e+09	1.294e+09	1.00856e+08	1.71403e+09	1.65705e+09	3.97632e+08	3.71792e+08
O15335	Chondroadherin [OS=Homo sapiens]	1232.76	386	FALSE		Peak Found	High	High	High	High	High	High	High	High	High	High	Peak Found	Peak Found	Peak Found		5.4	90.6	92.1	27.4	5.2	204.4	712.7	155.1	54.2	5.3	19	6.1	14.3	8.1		5.75061e+07	9.66215e+08	9.82716e+08	2.92643e+08	5.55698e+07	2.18009e+09	7.60101e+09	1.65433e+09	5.78161e+08	5.65797e+07	2.02384e+08	6.51157e+07	1.52653e+08	8.61047e+07
P35579-1	Myosin-9 [OS=Homo sapiens]	1229.94	370	FALSE		Peak Found	High	High	High	High	High	Peak Found	Peak Found	Peak Found	High	High	High	High	High		6.6	41.2	79.2	68.7	18.3	97.5	28.5	74.8	176.2	120.2	256	90.2	152.8	189.9		3.7316e+07	2.31498e+08	4.45279e+08	3.8637e+08	1.02924e+08	5.48173e+08	1.6035e+08	4.20665e+08	9.911e+08	6.7622e+08	1.43994e+09	5.07556e+08	8.59529e+08	1.06788e+09
P02675	Fibrinogen beta chain [OS=Homo sapiens]	1227.54	359	FALSE		High	High	High	High	High	High	Peak Found	High	High	High	High	High	High	High		28.4	109.1	137.3	238.4	89.8	156.5	7.5	66.2	19.7	42.2	167	111.1	160.1	66.5		1.32106e+08	5.07866e+08	6.39157e+08	1.1096e+09	4.18016e+08	7.28415e+08	3.50236e+07	3.08128e+08	9.18578e+07	1.96406e+08	7.77335e+08	5.1685e+08	7.44945e+08	3.09249e+08
P06753	Tropomyosin alpha-3 chain [OS=Homo sapiens]	1208.69	396	FALSE		High	High	High	High	Peak Found	High	Peak Found	Peak Found	Peak Found	High	High	High	High	High		1272.6	7.3	10.4	16.1	2.4	7.4	0.6	1.3	0.4	2.2	26.6	16.5	14.4	21.9		1.07325e+10	6.16848e+07	8.7342e+07	1.35431e+08	2.00883e+07	6.20473e+07	5.15482e+06	1.10671e+07	3.73372e+06	1.87162e+07	2.24538e+08	1.39099e+08	1.21212e+08	1.847e+08
P08603-1	complement factor H [OS=Homo sapiens]	1199.74	468	FALSE		Peak Found	High	High	High	High	High	High	High	High	High	High	High	High	High		10	57.6	67.3	82.7	39.9	59.2	192	224.6	337.9	45.7	96.6	74	68.7	43.8		6.4633e+07	3.70639e+08	4.32851e+08	5.32075e+08	2.56475e+08	3.80847e+08	1.23548e+09	1.44531e+09	2.17425e+09	2.94379e+08	6.21853e+08	4.75959e+08	4.42183e+08	2.81831e+08
P00338-3	Isoform 3 of L-lactate dehydrogenase A chain [OS=Homo sapiens]	1191.4	333	FALSE		High	High	High	High	High	High	High	High	High	High	High	High	High	High		221	66.6	106.2	68.6	20.2	112	159.3	112	66	21	154.5	88.3	100.4	103.9		1.42544e+09	4.29517e+08	6.85114e+08	4.42331e+08	1.29952e+08	7.22592e+08	1.02724e+09	7.22056e+08	4.25389e+08	1.35269e+08	9.96408e+08	5.69441e+08	6.4759e+08	6.70256e+08
P02765	Alpha-2-HS-glycoprotein [OS=Homo sapiens]	1182.15	271	FALSE		High	High	High	High	High	High	High	High	High	High	High	High	High	High		10.5	108.1	119.8	199.9	82.8	92	34.1	45.2	93.6	82.1	137.3	152.3	139.3	103		4.49496e+07	4.64637e+08	5.14862e+08	8.59056e+08	3.55779e+08	3.95435e+08	1.46611e+08	1.94365e+08	4.02214e+08	3.52578e+08	5.89933e+08	6.54237e+08	5.9866e+08	4.426e+08
P35609	Alpha-actinin-2 [OS=Homo sapiens]	1178.73	316	FALSE		High	High	High	High	Peak Found	High	Peak Found	Peak Found	Peak Found	Peak Found	High	High	High	High		1261	7.4	14.1	9.2	2.2	16.7	8.5	9.4	7.9	2.5	22.8	8.9	14.1	15.2		1.12343e+10	6.58543e+07	1.25779e+08	8.18279e+07	1.97236e+07	1.49122e+08	7.5421e+07	8.38292e+07	7.06756e+07	2.23179e+07	2.0346e+08	7.91064e+07	1.2572e+08	1.35232e+08
P02671-1	Fibrinogen alpha chain [OS=Homo sapiens]	1140.95	422	FALSE		Peak Found	High	High	High	High	High	High	High	High	High	High	High	High	High		13.1	111.2	131.9	192.9	119.7	135.9	30.9	110.3	65.2	47.1	157.4	98.5	131.4	54.5		7.77917e+07	6.58415e+08	7.81426e+08	1.14258e+09	7.08816e+08	8.04679e+08	1.82764e+08	6.53337e+08	3.86139e+08	2.7875e+08	9.32471e+08	5.835e+08	7.78017e+08	3.22681e+08
O60240	Perilipin-1 [OS=Homo sapiens]	1136.44	301	FALSE		Peak Found	High	High	High	High	High	Peak Found	Peak Found	Peak Found	High	Peak Found	Peak Found	High	High		29.8	61.7	152.7	32.8	55.6	266.7	8.7	3.4	6.4	71.3	1.5	1	425.3	283.1		1.03348e+08	2.13801e+08	5.29229e+08	1.13606e+08	1.92551e+08	9.24244e+08	3.02594e+07	1.1928e+07	2.22863e+07	2.47033e+08	5.216e+06	3.46814e+06	1.47417e+09	9.81151e+08
P09493-4	Isoform 4 of Tropomyosin alpha-1 chain [OS=Homo sapiens]	1132.63	378	FALSE		High	High	High	High	High	Peak Found	Not Found	Not Found	Not Found	Not Found	High	Peak Found	High	High		921.1	27.8	21.2	45.8	10.5	20.1	1	2.5	4.5	19	92.7	39.8	78.1	115.9		2.16816e+09	6.55122e+07	4.97983e+07	1.07918e+08	2.46048e+07	4.73125e+07	2.45613e+06	5.93511e+06	1.04857e+07	4.47824e+07	2.18154e+08	9.37928e+07	1.83871e+08	2.72741e+08
Q96Q06-2	Isoform 2 of Perilipin-4 [OS=Homo sapiens]	1111.45	330	FALSE		High	High	High	High	High	High	Peak Found	Peak Found	Peak Found	High	Peak Found	Peak Found	High	High		61.8	42.1	122.4	34.5	37.6	216.4	4.8	1.8	3.1	45.5	3.4	0.8	521.4	304.4		3.11408e+08	2.11778e+08	6.16481e+08	1.73708e+08	1.89505e+08	1.08936e+09	2.43297e+07	9.12308e+06	1.56083e+07	2.28901e+08	1.68859e+07	4.04264e+06	2.62525e+09	1.53276e+09
Q9Y623	Myosin-4 [OS=Homo sapiens]	1058.85	309	FALSE		High	Not Found	Not Found	Not Found	Not Found	Not Found	Not Found	Not Found	Not Found	Not Found	Not Found	Not Found	Not Found	Not Found		1400															7.00283e+06
P67936-2	Isoform 2 of Tropomyosin alpha-4 chain [OS=Homo sapiens]	1052.31	337	FALSE		Not Found	Peak Found	Not Found	Not Found	Not Found	Peak Found	Not Found	Not Found	Not Found	Not Found	Peak Found	Peak Found	High	High		52.3	100	127.9	206.5	17.7	48.8	4.8	10.1	16	18	355.6	186.2	128.6	127.5		3.11988e+07	5.96074e+07	7.62865e+07	123137971	1.05821e+07	2.90992e+07	2.83636e+06	6.03601e+06	9.51639e+06	1.07412e+07	2.12057e+08	1.11028e+08	7.66869e+07	7.6018e+07
P68104	Elongation factor 1-alpha 1 [OS=Homo sapiens]	1048.48	341	FALSE		Peak Found	High	High	High	High	High	High	High	High	High	High	High	High	High		77.6	64.6	132.3	144.6	25.4	97.1	74.1	60	59.6	21.1	226.3	113.3	159.2	144.9		4.70917e+08	3.91964e+08	8.03173e+08	8.77962e+08	1.54032e+08	5.89395e+08	4.49833e+08	3.64262e+08	3.61978e+08	1.27985e+08	1.37348e+09	6.88073e+08	9.66276e+08	8.79495e+08
P07226-1	Tropomyosin alpha-4 chain [OS=Homo sapiens]	1038.71	330	FALSE		Peak Found	High	High	High	High	High	Peak Found	Peak Found	Peak Found	Peak Found	High	High	High	High		23.4	75.1	55.7	185.5	19.1	48.5	4.5	6.9	10.1	17.7	405.2	264.7	107.4	176.4		1.20593e+07	3.86593e+07	2.86799e+07	9.5541e+07	9.8404e+06	2.49652e+07	2.29282e+06	3.57549e+06	5.19638e+06	9.10208e+06	2.08722e+08	1.36368e+08	5.52969e+07	9.08505e+07
P17661	desmin [OS=Homo sapiens]	1026.93	327	FALSE		High	Peak Found	Peak Found	Peak Found	Peak Found	Peak Found	High	Peak Found	Peak Found	Peak Found	High	High	High	High		1023.4	13.5	11.5	3.2	0.2	28.6	93.3	35.3	14.6	4.6	22.8	9	110.8	29		4.12205e+09	5.44682e+07	4.61403e+07	1.30824e+07	914998	1.15205e+08	3.75944e+08	1.42283e+08	5.86076e+07	1.87088e+07	9.16735e+07	3.63453e+07	4.46352e+08	1.16971e+08
P68366	Tubulin alpha-4A chain [OS=Homo sapiens]	1024	315	FALSE		High	High	High	High	High	High	High	High	Peak Found	High	High	High	High	High		171.2	81.5	156.9	112.8	47.9	175.9	26.8	28.9	14.6	19.7	168.4	105.9	136.7	152.6		6.35981e+07	3.02681e+07	5.82766e+07	4.18977e+07	1.78028e+07	6.53393e+07	9.95751e+06	1.07381e+07	5.43977e+06	7.30878e+06	6.25513e+07	3.93374e+07	5.0772e+07	5.66912e+07
P25705-1	ATP synthase subunit alpha, mitochondrial [OS=Homo sapiens]	1017.88	303	FALSE		High	High	High	High	High	High	High	High	Peak Found	High	High	High	High	High		865.9	39	62.7	55.3	15.5	64.8	9.6	7.8	4	8.4	83	53.1	65.4	65.5		5.78056e+09	2.6048e+08	4.18567e+08	3.69125e+08	1.03321e+08	4.32398e+08	6.38776e+07	5.22184e+07	2.67793e+07	5.64047e+07	5.54049e+08	3.54581e+08	4.36565e+08	4.37358e+08
P63104-1	14-3-3 protein zeta/delta [OS=Homo sapiens]	1005.01	304	FALSE		High	High	High	High	High	High	High	High	High	High	High	High	High	High		24.3	75	136.3	85.9	37.4	148.7	47.2	52.8	46.7	38.8	218.5	128.3	181.3	178.8		9.05826e+07	2.79315e+08	5.07971e+08	3.20139e+08	1.39479e+08	5.53915e+08	1.76028e+08	1.9657e+08	1.73863e+08	1.44512e+08	8.14076e+08	4.77832e+08	6.75386e+08	6.66228e+08
Q06830	peroxiredoxin-1 [OS=Homo sapiens]	1001.59	319	FALSE		High	High	High	High	High	High	High	High	High	High	High	High	High	High		82.7	76.3	109.4	82.8	84.7	107.4	69.4	80.2	68.9	68.2	197.3	110.9	119.9	142		5.09445e+08	4.70058e+08	6.74231e+08	5.10401e+08	5.21793e+08	6.62105e+08	4.27749e+08	4.9404e+08	4.24673e+08	4.20463e+08	1.21606e+09	6.8322e+08	7.38682e+08	8.75227e+08
P0DMV8	heat shock 70 kDa protein 1A [OS=Homo sapiens]	998.93	323	FALSE		High	High	High	High	High	High	High	High	High	High	High	High	High	High		191.1	54.4	100.5	67.5	23	111.3	47.1	47.1	50.9	37.1	209.2	156.7	138.6	165.6		8.39344e+08	2.38777e+08	4.41464e+08	2.96569e+08	1.01001e+08	4.88999e+08	2.06767e+08	2.06899e+08	2.23658e+08	1.62879e+08	9.19054e+08	6.88405e+08	6.0868e+08	7.27331e+08
P06753-5	Isoform 5 of Tropomyosin alpha-3 chain [OS=Homo sapiens]	992.64	334	FALSE		Not Found	Not Found	Not Found	Not Found	Not Found	Not Found	Not Found	Not Found	Not Found	Not Found	Not Found	Not Found	Not Found	Not Found		2.1	88.6	96.1	152.1	40.6	73.1	10.8	9.5	23.6	35	325.9	215.1	140.5	187		1.29351e+06	5.48391e+07	5.94728e+07	9.40877e+07	2.51388e+07	4.52312e+07	6.65269e+06	5.90726e+06	1.45745e+07	2.16294e+07	2.01649e+08	1.33054e+08	8.69069e+07	1.15692e+08
P26038	Moesin [OS=Homo sapiens]	965.11	378	FALSE		Peak Found	High	High	High	High	High	High	High	High	High	High	High	High	High		18.4	72	110.4	100.4	24.3	106.9	76.7	67.5	55.1	23.1	300.2	136.3	149.8	158.9		8.53657e+07	3.34912e+08	5.1341e+08	4.66987e+08	1.12817e+08	4.96968e+08	3.56581e+08	3.14038e+08	2.56289e+08	1.07598e+08	1.39609e+09	6.34062e+08	6.96747e+08	7.39197e+08
P09493-6	Isoform 6 of Tropomyosin alpha-1 chain [OS=Homo sapiens]	962.94	331	FALSE		Not Found	Not Found	Not Found	Not Found	Not Found	Not Found	Not Found	Not Found	Not Found	Not Found	Not Found	Not Found	Not Found	Not Found		512.1	15.6		11.1	2.9	11.1		6.9	4.8	34.1	222.6	103.8	223.7	251.3		2.95594e+08	8.98932e+06		6.42633e+06	1.66827e+06	6.41995e+06		3.99466e+06	2.79495e+06	1.96654e+07	1.28463e+08	5.98947e+07	1.29106e+08	1.45043e+08
P11142-1	Heat shock cognate 71 kDa protein [OS=Homo sapiens]	948.06	334	FALSE		High	High	High	High	High	High	High	High	High	High	High	High	High	High		342.9	53.9	103.3	110.5	29.6	85.9	49.2	49.7	42.1	23.9	164.5	115.8	100.6	128.2		1.11382e+09	1.75011e+08	3.35376e+08	3.58915e+08	9.61533e+07	2.78956e+08	1.598e+08	1.61436e+08	1.36588e+08	7.77849e+07	5.34323e+08	3.76259e+08	3.26692e+08	4.16348e+08
Q16555-1	Dihydropyrimidinase-related protein 2 [OS=Homo sapiens]	943.37	243	FALSE		Peak Found	High	High	High	High	High	High	High	High	High	High	High	High	High		6.5	58.6	81	81.3	26.8	54	26.8	41.8	44.3	37.1	336.7	226.3	163.5	215.3		1.74237e+07	1.57001e+08	2.17052e+08	2.17853e+08	7.18257e+07	1.44664e+08	7.17739e+07	1.1204e+08	1.18597e+08	9.93287e+07	9.02138e+08	6.06211e+08	4.38045e+08	5.76926e+08
P06753-2	Isoform 2 of Tropomyosin alpha-3 chain [OS=Homo sapiens]	922.3	321	FALSE		Not Found	High	High	High	High	High	Peak Found	Peak Found	Peak Found	Peak Found	Peak Found	High	High	Peak Found			71.7	101.7	115.2	37.3	73.5	25.4	33.9	39.1	28.6	335.9	201.8	156.5	179.3			1.39335e+07	1.97727e+07	22385002	7.25597e+06	1.42922e+07	4.92889e+06	6.5871e+06	7.59246e+06	5.5637e+06	6.52842e+07	3.92207e+07	3.04246e+07	3.48534e+07
P01011-1	Alpha-1-antichymotrypsin [OS=Homo sapiens]	917.48	263	FALSE		High	High	High	High	High	High	High	High	High	High	High	High	High	High		9.5	102.5	105	159.8	75.3	98	99.9	114	157.4	103.7	86.2	136.5	139	13		2.79009e+07	3.0034e+08	3.07799e+08	4.68274e+08	2.20711e+08	2.8703e+08	2.92791e+08	3.34167e+08	4.61168e+08	3.0394e+08	2.52673e+08	4.00123e+08	4.07309e+08	3.81156e+07
P04004	Vitronectin [OS=Homo sapiens]	910.68	307	FALSE		Peak Found	High	High	High	High	High	High	High	High	High	High	High	High	High		2	14.6	18.8	26	9.1	11.3	43.1	406.8	769	27	25	16.1	17.3	13.8		2.66279e+07	1.89517e+08	2.45096e+08	3.3855e+08	1.18658e+08	1.47567e+08	5.61558e+08	5.29631e+09	1.00108e+10	3.50988e+08	3.2585e+08	2.09233e+08	2.24896e+08	1.79551e+08
P09493-7	Isoform 7 of Tropomyosin alpha-1 chain [OS=Homo sapiens]	907.36	312	FALSE		Not Found	Not Found	Not Found	Not Found	Not Found	Not Found	Not Found	Not Found	Not Found	Not Found	Not Found	Not Found	Not Found	Not Found			51.7	66.8	96.2	10	55.6				30.4	336.4	136.5	310.5	305.8			7.17869e+06	9.27466e+06	1.33577e+07	1.39385e+06	7.72095e+06				4.22547e+06	4.67039e+07	1.89506e+07	4.31137e+07	4.24504e+07
P07951-3	Isoform 3 of Tropomyosin beta chain [OS=Homo sapiens]	891.1	301	FALSE		High	High	High	High	Peak Found	High	Peak Found	Not Found	Not Found	High	High	High	High	High		73.5	44	18.3	47.1	4.6	26.1	3.3			10.8	316.2	135.5	290.4	430.2		3.94193e+07	2.3611e+07	9.80555e+06	2.52573e+07	2.48581e+06	1.40104e+07	1.78755e+06			5.81058e+06	1.69589e+08	7.26835e+07	1.55751e+08	2.3074e+08
P13929-1	Beta-enolase [OS=Homo sapiens]	884.08	238	FALSE		High	High	High	High	High	High	High	High	High	High	High	High	High	High		1049.7	15.6	23.3	16.3	3.7	28.8	69.5	62	35.5	4.6	35.5	18	17.2	20.4		6.1643e+09	9.16999e+07	1.36991e+08	9.54874e+07	2.17498e+07	1.68855e+08	4.07953e+08	3.64351e+08	2.08694e+08	2.70722e+07	2.08273e+08	1.05863e+08	1.00966e+08	1.19525e+08
P21695-1	Glycerol-3-phosphate dehydrogenase [NAD(+)], cytoplasmic [OS=Homo sapiens]	857.73	265	FALSE		High	High	High	High	High	High	Peak Found	Peak Found	Peak Found	High	Peak Found	Peak Found	High	High		126.2	58.8	180	74.9	54.6	232.7	0.4	0.8	1.2	30.6	4.9	1.1	356.2	277.6		5.002e+08	2.32865e+08	7.13278e+08	2.96786e+08	2.16241e+08	9.21934e+08	1.69664e+06	3.11718e+06	4.70313e+06	1.21439e+08	1.95926e+07	4.341e+06	1.41133e+09	1.09976e+09
P23528	Cofilin-1 [OS=Homo sapiens]	852.82	250	FALSE		High	High	High	High	High	High	High	High	High	High	High	High	High	High		132.1	77.6	132	139.2	40.2	114.3	54.5	52.9	47	34.2	176.4	153.6	126.8	119		4.37135e+08	2.56849e+08	4.36768e+08	4.60546e+08	1.33102e+08	3.78095e+08	1.80279e+08	1.75158e+08	1.55494e+08	1.13236e+08	5.83759e+08	5.08296e+08	4.19566e+08	3.93901e+08
P36955	Pigment epithelium-derived factor [OS=Homo sapiens]	843.83	289	FALSE		Peak Found	High	High	High	High	High	High	High	High	High	High	High	High	High		5.8	61.3	180.3	151	23.9	54.5	143.2	416.1	175.9	32.9	60.3	38.4	39.8	16.6		2.4746e+07	2.59663e+08	7.63619e+08	6.39823e+08	1.01409e+08	2.30874e+08	6.06732e+08	1.76261e+09	7.44989e+08	1.3937e+08	2.55376e+08	1.62691e+08	1.6875e+08	7.02216e+07
P09493-8	Isoform 8 of Tropomyosin alpha-1 chain [OS=Homo sapiens]	832.29	294	FALSE		Not Found	Not Found	Not Found	Not Found	Not Found	Not Found	Not Found	Not Found	Not Found	Not Found	Not Found	Not Found	Not Found	Not Found
P01042-2	Isoform LMW of Kininogen-1 [OS=Homo sapiens]	830.16	285	FALSE		Peak Found	High	High	High	High	High	High	High	High	High	High	High	High	High		776.9	46.1	41.4	69.5	26.1	31.3	16.6	27	44.8	44.6	79.6	78	73.1	45		8.84277e+08	5.24396e+07	4.70691e+07	7.91172e+07	2.96731e+07	3.56779e+07	1.88522e+07	3.07184e+07	5.10329e+07	5.07945e+07	9.05892e+07	8.8736e+07	8.32079e+07	5.12614e+07
P31946	14-3-3 protein beta/alpha [OS=Homo sapiens]	821.27	238	FALSE		High	High	High	High	High	High	Peak Found	Peak Found	Not Found	High	High	High	High	High		18.3	87.7	155.8	128.5	43.7	158.5	13.6	21.5	9.8	18.3	218.7	129.3	199.8	196.5		1.15009e+07	5.52539e+07	9.81359e+07	8.09571e+07	2.75585e+07	9.98363e+07	8.58958e+06	1.35434e+07	6.15353e+06	1.15195e+07	1.37741e+08	8.14557e+07	1.25848e+08	1.23794e+08
P00325	Alcohol dehydrogenase 1B [OS=Homo sapiens]	817.67	256	FALSE		Peak Found	High	High	High	High	High	Peak Found	Peak Found	Peak Found	High	Peak Found	Peak Found	High	High		1.6	67.2	189.2	25.4	51.7	302	8.2	5.3	5.6	44.1	4.8	0.9	454.9	239.1		7.8763e+06	3.23034e+08	9.09145e+08	1.22162e+08	2.48559e+08	1.45126e+09	3.92053e+07	2.53964e+07	2.67841e+07	2.12003e+08	2.29983e+07	4.14762e+06	2.18631e+09	1.1493e+09
P35443	Thrombospondin-4 [OS=Homo sapiens]	812.73	271	FALSE		Peak Found	High	High	Peak Found	Peak Found	High	High	High	High	High	High	High	Peak Found	Peak Found		2.9	8.2	64.9	20.1	22.1	20.8	224.5	177	95	322.7	163.1	232.2	15.8	30.8		1.77477e+06	4.92587e+06	3.91538e+07	1.21108e+07	1.3328e+07	1.25347e+07	1.3552e+08	1.06818e+08	5.73326e+07	1.94793e+08	9.84416e+07	1.40123e+08	9.5504e+06	1.86136e+07
P09382	Galectin-1 [OS=Homo sapiens]	811.66	244	FALSE		High	High	High	High	High	High	High	High	High	High	High	High	High	High		51.7	94.6	180.8	135.7	44.9	207.7	31.4	32.7	36.8	40.8	146.6	87	170.1	139.2		2.41063e+08	4.40886e+08	8.42517e+08	6.32523e+08	2.09151e+08	9.68283e+08	1.46128e+08	1.52383e+08	1.71389e+08	1.90267e+08	6.8329e+08	4.05615e+08	7.92806e+08	6.48961e+08
Q13813-2	Isoform 2 of Spectrin alpha chain, non-erythrocytic 1 [OS=Homo sapiens]	798.82	239	FALSE		Not Found	Not Found	Not Found	Not Found	Not Found	Peak Found	Not Found	Not Found	Not Found	Not Found	Peak Found	Peak Found	Peak Found	High		222.4	34.5	88.5	40.1	26.8	121.3	4	6.1	8.1	28.3	196.8	130.3	268.9	223.9		4.5926e+08	7.13129e+07	1.8279e+08	8.27123e+07	5.53042e+07	2.50509e+08	8.16232e+06	1.25592e+07	1.67278e+07	5.84782e+07	4.06344e+08	2.69141e+08	5.55199e+08	4.62334e+08
Q13813	Spectrin alpha chain, non-erythrocytic 1 [OS=Homo sapiens]	797.77	239	FALSE		Not Found	Not Found	Not Found	Not Found	Not Found	Not Found	Not Found	Not Found	Not Found	Not Found	High	Not Found	Not Found	Not Found
P11055	Myosin-3 [OS=Homo sapiens]	777.96	228	FALSE		High	Peak Found	Not Found	Not Found	Not Found	Not Found	Not Found	Not Found	Not Found	Not Found	Peak Found	Not Found	Not Found	Not Found
P00751-1	Complement factor B [OS=Homo sapiens]	776.56	255	FALSE		Peak Found	High	High	High	High	High	High	High	High	High	High	High	High	High		1.8	77.9	94.9	134.7	56.8	68.5	125.8	186	193.6	70.6	125.5	101.7	100.4	61.7		4.14372e+06	1.79212e+08	2.18465e+08	310022945	1.30798e+08	1.57635e+08	2.89557e+08	4.2811e+08	4.45529e+08	1.62398e+08	2.88741e+08	2.34129e+08	2.31135e+08	1.41889e+08
Q6FI13	Histone H2A type 2-A [OS=Homo sapiens]	766.06	244	FALSE		High	High	High	High	High	High	High	High	High	High	High	High	High	High		56.6	84	97.6	141	34.2	100.1	13.4	36.9	28.1	34.7	281.5	158.7	121.2	212		1.04393e+08	1.54915e+08	1.80046e+08	2.60119e+08	6.31068e+07	1.84722e+08	2.48059e+07	6.81187e+07	5.18053e+07	6.40002e+07	5.19228e+08	2.92657e+08	2.2363e+08	3.90988e+08
P07195	L-lactate dehydrogenase B chain [OS=Homo sapiens]	758.58	263	FALSE		High	High	High	High	High	High	High	High	High	High	High	High	High	High		255.4	84.8	141.7	107.4	86.4	128	41.7	21.7	36.8	52.4	84.9	45.6	163.9	149.4		6.35319e+08	2.10943e+08	3.52342e+08	2.67055e+08	2.14949e+08	3.18283e+08	1.03605e+08	5.40372e+07	9.16085e+07	1.30443e+08	2.11057e+08	1.13315e+08	4.0765e+08	3.71476e+08
P19823	Inter-alpha-trypsin inhibitor heavy chain H2 [OS=Homo sapiens]	752.77	256	FALSE		Peak Found	High	High	High	High	High	High	High	High	High	High	High	High	High		41.6	98.7	133.6	148.1	85.7	97.5	39	92.5	160.3	98.6	130.3	90.4	97.7	86.2		9.17987e+07	2.17458e+08	2.9442e+08	3.26374e+08	1.88964e+08	2.14991e+08	8.58971e+07	2.03855e+08	3.533e+08	2.17295e+08	2.87163e+08	1.99263e+08	2.15269e+08	1.89982e+08
P04908	histone H2A type 1-B/E [OS=Homo sapiens]	751.88	225	FALSE		Peak Found	High	High	High	High	High	Not Found	Not Found	Not Found	High	High	High	High	High		33.6	70	84.4	89.3	16.5	79.8	7	12.4	13.1	30.8	379	180.6	161	242.4		3.48452e+08	7.2685e+08	8.76275e+08	9.26361e+08	1.71563e+08	8.28522e+08	7.2815e+07	1.28494e+08	1.35954e+08	3.19337e+08	3.93314e+09	1.87381e+09	1.67098e+09	2.51562e+09
P04792	Heat shock protein beta-1 [OS=Homo sapiens]	750.89	201	FALSE		High	High	High	High	High	High	High	High	High	High	High	High	High	High		294	54.7	72.9	54.9	23.2	91.6	19	36.6	32.2	20.6	227.6	147.5	176.7	148.6		1.08495e+09	2.01932e+08	2.69041e+08	202731046	8.56544e+07	3.3795e+08	7.00158e+07	1.34951e+08	1.18842e+08	7.59559e+07	8.3974e+08	5.44145e+08	6.51889e+08	5.48193e+08
Q92743	Serine protease HTRA1 [OS=Homo sapiens]	748.34	238	FALSE		Peak Found	High	High	High	Not Found	High	High	High	High	Peak Found	Peak Found	Peak Found	Peak Found	Peak Found		2	5.5	91.3	22.9		109.6	247.2	556.9	352.3	2.1	6	1.3	0.9	2		9.11056e+06	2.46677e+07	4.06293e+08	1.018e+08		4.87704e+08	1.10033e+09	2.47911e+09	1.56839e+09	9.32535e+06	2.69104e+07	5.91705e+06	3.98547e+06	8.82381e+06
P01042	kininogen-1 [OS=Homo sapiens]	743.77	258	FALSE		Not Found	Peak Found	High	High	High	High	Peak Found	Peak Found	Peak Found	Peak Found	High	High	Peak Found	Peak Found		6.1	87.4	83.1	135.9	56.6	87.6	81.3	84.6	154.8	79.8	169.7	138.6	131.5	103		1.8587e+07	2.64654e+08	2.5179e+08	4.11586e+08	1.71573e+08	2.65421e+08	2.46376e+08	2.56346e+08	4.69026e+08	2.4174e+08	5.14176e+08	4.19859e+08	3.98399e+08	3.12021e+08
P30101	Protein disulfide-isomerase A3 [OS=Homo sapiens]	741.99	256	FALSE		Peak Found	High	High	High	High	High	High	High	High	High	High	High	High	High		9.4	73.7	140.8	127.6	16.5	105.4	104.4	82.6	58.8	24.9	235.9	156.9	123.7	139.6		3.04897e+07	2.39599e+08	4.57849e+08	4.15043e+08	5.3697e+07	3.4285e+08	3.39487e+08	2.68603e+08	1.9141e+08	8.09105e+07	7.67203e+08	5.10447e+08	4.02353e+08	4.53935e+08
P13805-3	Isoform 3 of Troponin T, slow skeletal muscle [OS=Homo sapiens]	728.91	184	FALSE		High	High	Peak Found	Peak Found	Peak Found	Peak Found	Peak Found	Peak Found	Peak Found	Peak Found	Peak Found	Peak Found	Peak Found	Peak Found		1377.9	2.8	0.6	3.1	0.2	0.4	1	2.3	3.8	0.2	3.1	0.6	1.2	2.7		4.82234e+09	9.78726e+06	2.11564e+06	1.09903e+07	669617	1.31912e+06	3.45753e+06	8.15229e+06	1.33657e+07	664191	1.09797e+07	2.05148e+06	4.20565e+06	9.54686e+06
P60174	Triosephosphate isomerase [OS=Homo sapiens]	712.54	210	FALSE		High	High	High	High	High	High	High	High	High	High	High	High	High	High		387	55.1	91.7	62.2	16.5	88.5	107.5	74.8	56.1	19.6	157.2	98.7	91.7	93.5		1.67471e+09	2.38363e+08	3.96678e+08	2.68948e+08	7.1534e+07	3.82828e+08	4.65118e+08	3.23769e+08	2.42697e+08	8.4644e+07	6.80378e+08	4.27211e+08	3.97036e+08	4.04434e+08
P29401-2	Isoform 2 of Transketolase [OS=Homo sapiens]	709.13	196	FALSE		Peak Found	High	High	High	High	High	High	High	High	High	High	High	High	High		1.7	60.9	136.5	75.1	25.8	148.3	68.2	43.8	31.3	22.3	210	95.9	241.1	239.1		3.25885e+06	1.13932e+08	2.55588e+08	1.40564e+08	4.83665e+07	2.7765e+08	1.27727e+08	8.19973e+07	5.86081e+07	4.17688e+07	3.93118e+08	1.79476e+08	4.5149e+08	4.47648e+08
P62937	peptidyl-prolyl cis-trans isomerase A [OS=Homo sapiens]	704.64	275	FALSE		High	High	High	High	High	High	High	High	High	High	High	High	High	High		38.3	71.1	125	109.3	32.3	122.1	87.3	75.9	72	32.4	205.7	123.9	126	178.7		2.29957e+08	4.27283e+08	7.50602e+08	6.56492e+08	1.9383e+08	7.33482e+08	5.24417e+08	4.56162e+08	4.32448e+08	1.94539e+08	1.23539e+09	7.44135e+08	7.56669e+08	1.07319e+09
P07996	thrombospondin-1 [OS=Homo sapiens]	700.5	236	FALSE		Peak Found	High	High	High	Peak Found	High	High	High	High	High	High	High	Peak Found	Peak Found		11.7	13.6	12.1	4.2	8.2	71.6	571	458.4	191.4	27.2	19.6	5.6	2.6	2.8		5.09758e+07	5.92481e+07	5.30063e+07	1.82707e+07	3.5638e+07	3.12734e+08	2.49283e+09	2.00091e+09	8.35536e+08	1.18804e+08	8.56117e+07	2.43472e+07	1.14082e+07	1.22823e+07
P14625	Endoplasmin [OS=Homo sapiens]	693.23	223	FALSE		Peak Found	High	High	High	High	High	High	High	High	High	High	High	High	High		33.5	60.4	117.1	133	12.8	96	85	95.4	44.6	15.1	269.1	137.4	126.3	174.2		1.01839e+08	1.83726e+08	3.56009e+08	4.04207e+08	3.89625e+07	2.91923e+08	2.58223e+08	2.89948e+08	1.35644e+08	4.57821e+07	8.1779e+08	4.17743e+08	3.83791e+08	5.29601e+08
Q99715-1	Collagen alpha-1(XII) chain [OS=Homo sapiens]	692.87	250	FALSE		Peak Found	Peak Found	High	High	Peak Found	High	High	High	High	High	High	Peak Found	Peak Found	Peak Found		26.2	19	11.2	48.7	10.7	15.6	724.5	311.8	82.2	67.8	36.1	11	19.7	15.4		1.19114e+08	8.65853e+07	5.0906e+07	2.21741e+08	4.84881e+07	7.09128e+07	3.29579e+09	1.4185e+09	3.7377e+08	3.08629e+08	1.64393e+08	5.01629e+07	8.95311e+07	7.00431e+07
P02743	Serum amyloid P-component [OS=Homo sapiens]	682.95	262	FALSE		Peak Found	High	High	High	High	High	High	High	High	High	High	High	High	High		4.5	4.7	6.4	5.8	2.6	5.4	86.7	417	807.7	17.5	13.1	8.3	10.7	9.5		1.08227e+08	1.12244e+08	1.53013e+08	1.38309e+08	6.25837e+07	1.29838e+08	2.07155e+09	9.95979e+09	1.929e+10	4.1775e+08	3.11766e+08	1.98598e+08	2.54891e+08	2.26661e+08
P61981	14-3-3 protein gamma [OS=Homo sapiens]	670.94	207	FALSE		High	High	High	High	High	High	High	Peak Found	High	High	High	High	High	High		107.9	80.8	155.5	104.1	44	158.1	32.2	37.2	46.5	28.8	164.7	103.8	173	163.3		2.20794e+08	1.6536e+08	3.18074e+08	2.1299e+08	8.99377e+07	3.2336e+08	6.59448e+07	7.60864e+07	9.51395e+07	5.88118e+07	3.36871e+08	2.12257e+08	3.53846e+08	3.3412e+08
P02749	Beta-2-glycoprotein 1 [OS=Homo sapiens]	654.73	214	FALSE		Not Found	High	High	High	High	High	High	High	High	High	High	High	High	High			73.9	82.1	114.4	43.1	61.2	144.5	230.4	263.2	58.4	99.3	107.2	66.1	56.3			1.96046e+08	2.18013e+08	3.03518e+08	1.14326e+08	1.62384e+08	3.8352e+08	6.1163e+08	6.98541e+08	1.54888e+08	2.63585e+08	2.84646e+08	1.75392e+08	1.49508e+08
P02649	Apolipoprotein E [OS=Homo sapiens]	649.39	228	FALSE		Peak Found	High	High	High	High	High	High	High	High	High	High	High	High	High		6.5	12.9	14	25.9	11.6	18	60.1	478.3	683.5	20.2	20.7	8.7	20.2	19.2		4.2089e+07	8.33416e+07	9.05325e+07	1.67206e+08	7.4902e+07	1.16308e+08	3.87522e+08	3.08332e+09	4.40589e+09	1.30463e+08	1.33187e+08	5.62547e+07	1.30228e+08	1.23855e+08
P04217	Alpha-1B-glycoprotein [OS=Homo sapiens]	648.64	198	FALSE		Peak Found	High	High	High	High	High	High	High	High	High	High	High	High	High		2.7	97.6	98.6	163.1	87.5	91	62.1	68.5	111.6	83	151.5	141.1	144	97.9		6.73304e+06	2.46573e+08	2.49099e+08	4.11982e+08	2.21033e+08	2.29916e+08	1.56766e+08	1.73093e+08	2.81911e+08	2.09699e+08	3.82765e+08	3.56372e+08	3.6378e+08	2.47285e+08
P18669	Phosphoglycerate mutase 1 [OS=Homo sapiens]	631.1	181	FALSE		Peak Found	High	High	High	High	High	High	High	High	High	High	High	High	High		21.2	67	141.7	94.2	18.4	100.3	153.1	167.4	102.4	5.1	178.6	113.6	115.9	121		1.62995e+07	5.15947e+07	1.09084e+08	72476644	1.4185e+07	7.72248e+07	1.17819e+08	1.2886e+08	7.88357e+07	3.91795e+06	1.37485e+08	8.74653e+07	8.92363e+07	9.31073e+07
P30086	phosphatidylethanolamine-binding protein 1 [OS=Homo sapiens]	631.03	180	FALSE		High	High	High	High	High	High	High	High	High	High	High	High	High	High		267.1	68.2	112.6	79.6	28.3	151.6	76.4	54	47.7	32.3	128.3	96	113.2	144.6		8.44997e+08	2.1587e+08	3.56265e+08	2.52021e+08	8.9485e+07	4.79592e+08	2.41795e+08	1.70821e+08	1.50872e+08	1.02184e+08	4.06104e+08	3.03887e+08	3.58281e+08	4.57646e+08
Q01995	transgelin [OS=Homo sapiens]	622.35	186	FALSE		High	High	High	High	High	High	Peak Found	Peak Found	Peak Found	High	High	High	High	High		14.9	77.6	47.8	95.7	27.5	50.4	37.2	23.8	35.4	52	314.1	149.6	307.9	166.1		5.39524e+07	2.80347e+08	1.72812e+08	3.45849e+08	9.92575e+07	1.82096e+08	1.34557e+08	8.60884e+07	1.27924e+08	1.87845e+08	1.13538e+09	5.40835e+08	1.11268e+09	6.00327e+08
Q01082-1	Spectrin beta chain, non-erythrocytic 1 [OS=Homo sapiens]	616.24	201	FALSE		Peak Found	High	High	High	High	High	Peak Found	Peak Found	Peak Found	High	High	High	High	High		67.4	30.5	108.5	35.3	27.2	164.7	18.7	12.6	22.4	38.8	191.3	126.1	265.4	291.1		9.40274e+07	4.25157e+07	1.51409e+08	4.92751e+07	3.79731e+07	2.29751e+08	2.60292e+07	1.76353e+07	3.12381e+07	5.41559e+07	2.66902e+08	1.75868e+08	3.7023e+08	4.06041e+08
O75874	Isocitrate dehydrogenase [NADP] cytoplasmic [OS=Homo sapiens]	614.23	195	FALSE		Peak Found	High	High	High	High	High	High	High	High	High	High	High	High	High		9	76	231.5	156.3	58	286	60.8	28.5	12.1	11.5	89.8	41.4	199.6	139.5		1.57256e+07	1.32359e+08	4.03218e+08	2.7214e+08	1.01041e+08	4.9807e+08	1.05911e+08	4.96404e+07	2.09939e+07	1.99947e+07	1.56468e+08	7.21059e+07	3.47714e+08	2.42963e+08
P11021	78 kDa glucose-regulated protein [OS=Homo sapiens]	613.38	235	FALSE		High	High	High	High	High	High	High	High	High	High	High	High	High	High		66.9	67.5	149.4	122.7	21.5	97	131.3	103.1	50.1	22.5	211	130.3	99.3	127.5		1.38679e+08	1.39897e+08	3.09876e+08	2.54545e+08	4.46934e+07	2.01138e+08	2.72216e+08	2.13877e+08	1.03992e+08	4.66637e+07	4.37519e+08	2.70139e+08	2.06017e+08	2.64355e+08
Q5QNW6-2	Isoform 2 of Histone H2B type 2-F [OS=Homo sapiens]	609.52	295	FALSE		Peak Found	Not Found	High	High	Peak Found	High	High	High	High	Not Found	Peak Found	Peak Found	Peak Found	High		32.2	58.3	47.6	66.9	15.1	57.7	10.3	13.4	17.1	47.5	380.1	204.1	182.3	267.3		5.39199e+08	9.76125e+08	7.96935e+08	1.11965e+09	2.52979e+08	9.64994e+08	1.71665e+08	2.25e+08	2.86031e+08	7.93983e+08	6.35824e+09	3.41435e+09	3.05038e+09	4.472e+09
P06899	Histone H2B type 1-J [OS=Homo sapiens]	600.81	281	FALSE		Peak Found	Not Found	High	Not Found	Not Found	High	Not Found	Not Found	Not Found	Not Found	Not Found	Not Found	Not Found	High		205.4		424.8			769.8										3.10684e+06		6.42749e+06			1.16464e+07
O75596	C-type lectin domain family 3 member A [OS=Homo sapiens]	600.32	163	FALSE		Not Found	High	High	High	Peak Found	High	High	High	High	Peak Found	Peak Found	Peak Found	Peak Found	Peak Found			58.3	33.8	10.4	2.4	192.3	940.9	111.2	39.7	0.4	6.1	1.4	1.6	1.6			1.68081e+08	9.74709e+07	2.98947e+07	6.86613e+06	5.54409e+08	2.71231e+09	3.20607e+08	1.1438e+08	1.05836e+06	1.74942e+07	4.0716e+06	4.62867e+06	4.61104e+06
P10916	myosin regulatory light chain 2, ventricular/cardiac muscle isoform [OS=Homo sapiens]	594.79	143	FALSE		High	Peak Found	Peak Found	High	Peak Found	Peak Found	Peak Found	Peak Found	Peak Found	Peak Found	Peak Found	Peak Found	Peak Found	Peak Found		1367.1	2	1.3	3.9	0.4	1.4	2.7	2.4	4.1	1.1	4.4	3	3.2	2.8		1.49876e+10	2.1641e+07	1.46242e+07	4.28656e+07	4.19103e+06	1.54148e+07	2.99868e+07	2.61901e+07	4.47636e+07	1.2389e+07	4.83149e+07	3.30199e+07	3.56008e+07	3.11351e+07
P00746	Complement factor D [OS=Homo sapiens]	587.61	188	FALSE		Peak Found	High	High	High	Peak Found	High	High	High	High	High	High	High	High	High		2.1	55.5	53.2	18.5	0.6	45.4	462.8	323.5	233	25.6	49.3	47.1	55.9	27.4		6.75763e+06	1.81906e+08	1.74408e+08	6.0714e+07	2.11658e+06	1.48931e+08	1.51714e+09	1.06057e+09	7.63973e+08	8.38433e+07	1.61469e+08	1.54335e+08	1.83351e+08	8.99019e+07
P02679	Fibrinogen gamma chain [OS=Homo sapiens]	584.9	186	FALSE		High	High	High	High	High	High	Peak Found	High	High	High	High	High	High	High		30.6	102.2	135.7	167.5	72.7	142.9	50.2	150.5	64.3	58.8	138.6	94.3	129	62.6		1.0565e+08	3.53082e+08	4.6886e+08	5.78791e+08	2.512e+08	4.9372e+08	1.73329e+08	5.19871e+08	2.22028e+08	2.03219e+08	4.78952e+08	3.2586e+08	4.45816e+08	2.16169e+08
Q05639	Elongation factor 1-alpha 2 [OS=Homo sapiens]	584.82	209	FALSE		High	Not Found	Not Found	Not Found	Not Found	Not Found	Not Found	Not Found	Not Found	Not Found	Not Found	Not Found	Not Found	Peak Found		1393.8													6.2		1.3421e+08													598953
P10915	Hyaluronan and proteoglycan link protein 1 [OS=Homo sapiens]	581.44	200	FALSE		Peak Found	High	High	High	Peak Found	High	High	High	High	Peak Found	Peak Found	Peak Found	Peak Found	Peak Found		7	146.3	94.3	14.1	1	201	782.8	117.5	30.6	0.5	1.7	1	1	1.1		3.039e+07	6.38434e+08	4.11555e+08	6.13468e+07	4.56201e+06	8.76818e+08	3.4152e+09	5.12707e+08	1.33323e+08	2.01536e+06	7.53779e+06	4.50555e+06	4.1886e+06	4.97319e+06
P31949	protein S100-A11 [OS=Homo sapiens]	578.7	143	FALSE		High	High	High	High	High	High	High	High	High	High	High	High	High	High		4.7	63.6	103.1	101.7	40.4	84.3	17.6	32	37.8	21.4	256.7	193.4	215	228.4		7.28684e+06	9.839e+07	1.59576e+08	1.57354e+08	6.25489e+07	1.30533e+08	2.72946e+07	4.94588e+07	5.85077e+07	3.30701e+07	3.97262e+08	2.99272e+08	3.32812e+08	3.53515e+08
P17540	Creatine kinase S-type, mitochondrial [OS=Homo sapiens]	572.92	139	FALSE		High	Peak Found	Peak Found	Peak Found	Peak Found	Peak Found	Peak Found	Peak Found	Peak Found	Peak Found	Peak Found	Peak Found	Peak Found	Peak Found		1335.7	3.3	2.4	2.8	0.8	3.4	27.6	8.2	5.4	0.6	2.5	2.1	1.6	3.6		4.46527e+09	1.11966e+07	8.07415e+06	9.26941e+06	2.57906e+06	1.13904e+07	9.24038e+07	2.75588e+07	1.80326e+07	1.85848e+06	8.29847e+06	7.15682e+06	5.33438e+06	1.18867e+07
Q9NZN4	EH domain-containing protein 2 [OS=Homo sapiens]	569.5	181	FALSE		Peak Found	High	High	High	High	High	High	High	High	High	High	High	High	High		14.6	46.4	99.5	27.1	24.2	145.1	25.6	20.1	19.7	49.2	192.1	94.3	332.3	309.7		3.09956e+07	9.89024e+07	2.11916e+08	5.76482e+07	5.16425e+07	3.0897e+08	5.45419e+07	4.28888e+07	4.19392e+07	1.04777e+08	4.09155e+08	2.00818e+08	7.07809e+08	6.59672e+08
P05091	Aldehyde dehydrogenase, mitochondrial [OS=Homo sapiens]	558.44	195	FALSE		High	High	High	High	High	High	Peak Found	Peak Found	Peak Found	High	High	High	High	High		55.2	50.2	166.9	78.7	40.9	184.1	4.8	6.1	2.7	35.9	139.5	48.7	314.3	271.9		1.02758e+08	9.34811e+07	3.10539e+08	1.46416e+08	7.61635e+07	3.42572e+08	8.90845e+06	1.14127e+07	4.93976e+06	6.66985e+07	2.59566e+08	9.06156e+07	5.84629e+08	5.05826e+08
P05452	Tetranectin [OS=Homo sapiens]	557.45	156	FALSE		Peak Found	High	High	High	High	High	High	High	High	High	High	High	High	High		12.2	55.3	91.8	42.6	5.4	49.7	244.8	499	196.2	19.3	80.5	51.8	38.7	12.6		3.89413e+07	1.76714e+08	2.93139e+08	1.3611e+08	1.74046e+07	1.58749e+08	7.82012e+08	1.59439e+09	6.26944e+08	6.1629e+07	2.57213e+08	1.65653e+08	1.23705e+08	4.0268e+07
P07451	carbonic anhydrase 3 [OS=Homo sapiens]	554.42	154	FALSE		High	High	High	High	High	High	Peak Found	Peak Found	Peak Found	Peak Found	Peak Found	Peak Found	Peak Found	Peak Found		1347.4	3.5	7.1	5.9	4.4	5.5	0.7	4.5	3.7	3	5.3	2.7	3.2	3.1		7.97423e+09	2.06524e+07	4.18884e+07	3.49296e+07	2.62087e+07	3.25451e+07	3.93667e+06	2.69223e+07	2.20673e+07	1.7463e+07	3.13962e+07	1.62396e+07	1.90372e+07	1.81395e+07
P08123	Collagen alpha-2(I) chain [OS=Homo sapiens]	552.82	183	FALSE		Peak Found	High	High	High	High	High	High	High	High	High	High	High	High	Peak Found		11	187.7	277.2	158.2	199.3	215	50.8	147.7	61.3	12.8	37.8	19.9	16.2	5.1		2.70185e+07	4.61185e+08	6.8124e+08	3.8879e+08	4.89793e+08	5.2843e+08	1.24907e+08	3.63007e+08	1.50658e+08	3.14567e+07	9.29995e+07	4.89253e+07	3.97508e+07	1.25879e+07
P62258-1	14-3-3 protein epsilon [OS=Homo sapiens]	551.22	166	FALSE		High	High	High	High	High	High	High	High	High	High	High	High	High	High		98.4	94.7	189.6	137	49.9	179.6	64.1	52	40.8	32.3	115.2	94.4	122.3	129.8		1.18534e+08	1.14151e+08	2.28435e+08	1.65072e+08	6.01375e+07	2.16381e+08	7.72019e+07	6.26199e+07	4.91665e+07	3.89425e+07	1.38875e+08	1.13819e+08	1.47388e+08	1.56419e+08
O75369-8	Isoform 8 of Filamin-B [OS=Homo sapiens]	549.8	198	FALSE		Peak Found	High	High	High	High	High	Peak Found	Peak Found	Peak Found	Peak Found	High	High	High	High		51.7	87	240.6	192.4	37.4	242.7	6.9	12	8.1	16.6	214.9	57.2	90.5	141.9		6.18776e+07	1.04098e+08	2.87742e+08	2.30172e+08	4.46733e+07	2.90331e+08	8.22513e+06	1.44085e+07	9.7041e+06	1.98347e+07	2.57086e+08	6.84428e+07	1.08196e+08	1.69678e+08
P40926	Malate dehydrogenase, mitochondrial [OS=Homo sapiens]	541.78	165	FALSE		High	High	High	High	High	High	Peak Found	Peak Found	Peak Found	High	High	High	High	High		930.5	23.1	46.6	48	8.2	46.7	5.6	11.2	7.4	10.8	81.5	60.2	55.9	64.4		3.12655e+09	7.74562e+07	1.56544e+08	1.61129e+08	2.75458e+07	1.57082e+08	1.89313e+07	3.76234e+07	2.4698e+07	3.64251e+07	2.73704e+08	2.02444e+08	1.87701e+08	2.16509e+08
P05155-3	Isoform 3 of Plasma protease C1 inhibitor [OS=Homo sapiens]	541.45	171	FALSE		Peak Found	High	High	High	High	High	High	High	High	High	High	High	High	High		8.8	104.1	107	158.4	227.1	100.2	59.8	63.5	99.2	77.7	107.6	113.3	106.3	67.1		1.1211e+07	1.32078e+08	1.3576e+08	2.00943e+08	2.88126e+08	1.27087e+08	7.58169e+07	8.05032e+07	1.25793e+08	9.85514e+07	1.36468e+08	1.437e+08	1.34854e+08	8.50869e+07
Q14195-2	Isoform LCRMP-4 of Dihydropyrimidinase-related protein 3 [OS=Homo sapiens]	541.04	176	FALSE		High	High	High	High	Peak Found	High	Peak Found	High	High	High	High	High	High	High		28.7	56.2	78	86.8	35	59.4	91.7	126	81.7	47.3	308	189.8	103.4	108		8.43499e+07	1.65034e+08	2.29e+08	254773322	1.02602e+08	1.7435e+08	2.6924e+08	3.69906e+08	2.39726e+08	1.38788e+08	9.04102e+08	5.57037e+08	3.03394e+08	3.17158e+08
P02511	Alpha-crystallin B chain [OS=Homo sapiens]	538.09	198	FALSE		High	High	High	High	High	High	High	High	High	High	High	High	High	High		450.3	58.9	142	25.9	41.6	172.2	4.3	8.3	6.7	35.9	38.5	22.8	233.8	158.9		1.37509e+09	1.79843e+08	4.33582e+08	7.89967e+07	1.26909e+08	5.25721e+08	1.31662e+07	2.52543e+07	2.03689e+07	1.09679e+08	1.17559e+08	6.95284e+07	7.1403e+08	4.85357e+08
Q7Z7G0	Target of Nesh-SH3 [OS=Homo sapiens]	533.24	165	FALSE		Peak Found	High	High	High	Peak Found	High	High	High	High	High	High	High	High	High		19	26.6	12.3	8.4	0.5	46.5	120	611.9	300.5	9	71.5	91.6	60.2	21.9		7.05397e+07	9.85124e+07	4.54745e+07	3.11095e+07	1.7049e+06	1.72029e+08	4.44543e+08	2.26602e+09	1.1128e+09	3.33571e+07	2.64945e+08	3.39134e+08	2.22907e+08	8.12157e+07
P00441	Superoxide dismutase [Cu-Zn] [OS=Homo sapiens]	529.27	128	FALSE		High	High	High	High	High	High	High	High	High	High	High	High	High	High		145.7	87.2	112.7	49.8	38	128.7	182.3	159.6	130.3	48.3	111.2	68.4	65.1	72.8		4.57726e+08	2.73858e+08	3.53948e+08	1.56427e+08	1.19337e+08	4.04196e+08	5.72703e+08	5.01462e+08	4.09407e+08	1.51858e+08	3.49286e+08	2.14942e+08	2.04448e+08	2.28724e+08
O60687	Sushi repeat-containing protein SRPX2 [OS=Homo sapiens]	522.23	151	FALSE		Peak Found	High	High	High	Peak Found	High	High	High	High	High	Peak Found	Peak Found	Peak Found	Peak Found		18.7	69.5	150.9	29.7	2.3	196.9	541.3	296.8	39.2	15.3	13.4	8.4	10.8	6.8		4.04381e+07	1.50115e+08	3.25931e+08	64265974	4.92154e+06	4.25418e+08	1.16954e+09	6.41167e+08	8.47398e+07	3.30531e+07	2.88895e+07	1.81583e+07	2.32576e+07	1.47399e+07
P07237	Protein disulfide-isomerase [OS=Homo sapiens]	519.45	179	FALSE		High	High	High	High	High	High	High	High	High	High	High	High	High	High		21.9	57.7	148	154.9	13.6	106.3	155.6	102.7	45	8.4	197.3	112	123.4	153.1		3.33903e+07	8.77876e+07	2.2535e+08	235806336	2.06501e+07	1.61769e+08	2.36907e+08	1.56386e+08	6.8544e+07	1.28591e+07	3.0039e+08	1.70455e+08	1.87792e+08	2.33037e+08
Q00872-4	Isoform 4 of Myosin-binding protein C, slow-type [OS=Homo sapiens]	518.12	158	FALSE		High	Peak Found	Peak Found	Peak Found	Peak Found	Peak Found	Peak Found	Peak Found	Peak Found	Peak Found	Peak Found	Peak Found	Peak Found	Peak Found		1304.5	4.8	2.5	1.4	1.1	2.4	6.6	7.3	6.6	27.8	13.2	5.5	13.5	2.6		4.90979e+09	1.80175e+07	9.51145e+06	5329964	4.11438e+06	9.09299e+06	2.46631e+07	2.76036e+07	2.50235e+07	1.04805e+08	4.9753e+07	2.07098e+07	5.09674e+07	9.84943e+06
Q07507	Dermatopontin [OS=Homo sapiens]	508.24	142	FALSE		Not Found	High	High	High	High	High	High	High	High	High	High	High	High	High			58.2	14.1	19.5	2.5	16.2	55.7	505.7	438	12.4	50	121.2	81.8	24.7			1.98312e+08	4.81773e+07	6.6297e+07	8.44969e+06	5.50795e+07	1.89767e+08	1.72277e+09	1.49185e+09	4.22714e+07	1.70164e+08	4.13004e+08	2.78598e+08	8.42269e+07
Q99497	Protein deglycase DJ-1 [OS=Homo sapiens]	507.52	158	FALSE		High	High	High	High	High	High	High	High	High	High	High	High	High	High		252.5	65	119	75.2	38	99.6	64.1	40.3	36.7	60.9	222.1	98.1	102.5	126		7.02298e+08	1.80826e+08	3.30927e+08	2.09303e+08	1.05842e+08	2.76977e+08	1.78262e+08	1.1206e+08	1.02178e+08	1.69445e+08	6.17746e+08	2.7293e+08	2.85006e+08	3.50601e+08
P08133-1	annexin A6 [OS=Homo sapiens]	501.26	178	FALSE		High	High	High	High	High	High	High	High	Peak Found	Peak Found	High	High	High	High		101.8	58.3	122.7	103.7	37.4	159.9	73.1	47	32.3	13.5	182.2	78.6	244.8	144.6		2.21742e+08	1.2694e+08	2.67118e+08	2.2585e+08	8.13399e+07	3.48221e+08	1.59145e+08	1.02318e+08	7.03075e+07	2.94797e+07	3.96729e+08	1.71025e+08	5.33099e+08	3.14862e+08
P22626	heterogeneous nuclear ribonucleoproteins A2/B1 [OS=Homo sapiens]	500.91	152	FALSE		High	High	High	High	High	High	High	High	High	High	High	High	High	High		62.7	58.9	105.2	113.8	14.4	95.7	41.6	45.4	39.8	18.6	320.5	207.8	118.7	156.9		8.78292e+07	8.24118e+07	1.47248e+08	1.59374e+08	2.01997e+07	1.33948e+08	5.83011e+07	6.35293e+07	5.57908e+07	2.61072e+07	4.48798e+08	2.90991e+08	1.66232e+08	2.19644e+08
P08590	myosin light chain 3 [OS=Homo sapiens]	498.04	158	FALSE		High	Peak Found	Peak Found	High	Peak Found	Peak Found	Peak Found	High	Peak Found	Peak Found	Peak Found	Peak Found	Peak Found	Peak Found		1354.5	4	2	5.1	4.1	1.8	1.8	3.1	2.5	4.9	5.9	3.6	2.8	3.9		1.55181e+10	4.54644e+07	2.32514e+07	5.79299e+07	4.64802e+07	2.10901e+07	2.02445e+07	3.56603e+07	2.88764e+07	5.659e+07	6.80488e+07	4.11365e+07	3.15482e+07	4.45725e+07
P54652	Heat shock-related 70 kDa protein 2 [OS=Homo sapiens]	498	175	FALSE		High	Peak Found	High	Peak Found	Not Found	Peak Found	Peak Found	Peak Found	Not Found	Not Found	High	High	Peak Found	Peak Found		633.3	39.4	98.4	80.4		56.7	21.3	45			180.5	69.3	110.6	65.1		5.76277e+07	3.58595e+06	8.95217e+06	7.31323e+06		5.16366e+06	1.94139e+06	4.09042e+06			1.64276e+07	6.30604e+06	1.00628e+07	5.92064e+06
P62805	histone H4 [OS=Homo sapiens]	493.35	177	FALSE		High	High	High	High	High	High	High	High	High	High	High	High	High	High		22.2	78.8	84	89.3	27.2	92.5	23.6	20.5	17.4	52	460.6	155.5	188.8	87.7		1.18894e+08	4.22023e+08	4.50052e+08	4.78617e+08	1.45525e+08	4.95538e+08	1.263e+08	1.09755e+08	9.29594e+07	2.78465e+08	2.4679e+09	8.33036e+08	1.01174e+09	4.69613e+08
Q9UKX3	Myosin-13 [OS=Homo sapiens]	490.62	165	FALSE		High	Not Found	Not Found	Peak Found	Not Found	High	Not Found	Not Found	Peak Found	Not Found	Not Found	Not Found	Not Found	Not Found
P06744	glucose-6-phosphate isomerase [OS=Homo sapiens]	488.26	171	FALSE		High	High	High	High	High	High	High	High	High	High	High	High	High	High		390.6	50.4	99.3	70.2	31.7	117.1	108.2	99.6	47.1	11.3	111.3	48	76.3	138.7		5.66448e+08	7.31094e+07	1.44054e+08	1.0179e+08	4.60216e+07	1.69866e+08	1.5699e+08	1.44438e+08	6.82826e+07	1.64294e+07	1.61428e+08	6.96612e+07	1.10695e+08	2.01194e+08
P19827-1	Inter-alpha-trypsin inhibitor heavy chain H1 [OS=Homo sapiens]	487.92	138	FALSE		Peak Found	High	High	High	High	High	High	High	High	High	High	High	High	High		42.5	117.4	87.1	150.4	96.6	80.8	36.1	91.7	142.7	135.4	151.1	108.4	102.1	57.6		4.83706e+07	1.33653e+08	9.91773e+07	1.71225e+08	1.09973e+08	9.20096e+07	4.10663e+07	1.04356e+08	1.62463e+08	1.54085e+08	1.71954e+08	1.23444e+08	1.16191e+08	6.56191e+07
P12109	Collagen alpha-1(VI) chain [OS=Homo sapiens]	475.73	160	FALSE		Peak Found	High	High	Peak Found	Not Found	High	High	High	High	High	High	High	High	High		57.5	36.3	10.8	6.4		18	249.4	559.2	116	53.2	145.5	75.3	54.8	17.5		1.32133e+08	8.34834e+07	2.48357e+07	1.46923e+07		4.13865e+07	5.72836e+08	1.28434e+09	2.66437e+08	1.22219e+08	3.34254e+08	1.73024e+08	1.25837e+08	4.01245e+07
P11217	Glycogen phosphorylase, muscle form [OS=Homo sapiens]	468.93	139	FALSE		High	Peak Found	Peak Found	Peak Found	Peak Found	Peak Found	Peak Found	Peak Found	Peak Found	Peak Found	Peak Found	Peak Found	Peak Found	Peak Found		1284.3	6.9	13.9	5	6.9	14.9	10.8	8.1	0.3	6	14	4.1	12.9	11.9		3.69268e+09	1.981e+07	3.99008e+07	1.44415e+07	1.97208e+07	4.27475e+07	3.09806e+07	2.33452e+07	945041	1.73631e+07	4.02277e+07	1.17481e+07	3.72265e+07	3.41648e+07
Q15113	Procollagen C-endopeptidase enhancer 1 [OS=Homo sapiens]	464.72	143	FALSE		Peak Found	High	High	High	Peak Found	High	High	High	High	High	High	High	High	Peak Found		2	25.7	71.6	52.8	1.3	43	511.1	348.7	239.8	12.3	44.9	23.4	18	5.4		4.54376e+06	5.75881e+07	1.60792e+08	1.18395e+08	2.90134e+06	9.65243e+07	1.14714e+09	7.82557e+08	5.38213e+08	2.76381e+07	1.00739e+08	5.24822e+07	4.04402e+07	1.21272e+07
P27348	14-3-3 protein theta [OS=Homo sapiens]	458.89	162	FALSE		Peak Found	High	High	High	High	High	High	High	Peak Found	High	High	High	High	High		7.4	70.2	140.8	121.2	28.3	125.7	54.5	60.9	26.1	19.2	267.8	169.3	132.6	176.2		3.19257e+06	3.04072e+07	6.10338e+07	5.25139e+07	1.22717e+07	5.44903e+07	2.36368e+07	2.63855e+07	1.12957e+07	8.33307e+06	1.1606e+08	7.33605e+07	5.74522e+07	7.63579e+07
P23142	Fibulin-1 [OS=Homo sapiens]	457.74	152	FALSE		Peak Found	High	High	High	Peak Found	High	Peak Found	High	High	High	High	High	High	High		2.9	37.6	248.1	132.5	2	64.8	28.5	219.3	244.6	88.1	158.3	115	40.9	17.4		5.33262e+06	6.97743e+07	4.60476e+08	2.45957e+08	3.65175e+06	1.20326e+08	5.29251e+07	4.07043e+08	4.53937e+08	1.63473e+08	2.93699e+08	2.13345e+08	7.58708e+07	3.22256e+07
P07737	profilin-1 [OS=Homo sapiens]	457.72	179	FALSE		High	High	High	High	High	High	High	High	High	High	High	High	High	High		15.6	97	30.3	67.9	6.2	26.6	7.3	7	8.2	102	333.6	220.3	300.2	178.1		1.46687e+08	9.12078e+08	2.84683e+08	638397305	5.83356e+07	2.49884e+08	6.85084e+07	6.54081e+07	7.67171e+07	9.59528e+08	3.13749e+09	2.07181e+09	2.82363e+09	1.6751e+09
P35749	Myosin-11 [OS=Homo sapiens]	450.86	144	FALSE		Peak Found	Peak Found	Not Found	Peak Found	Peak Found	Peak Found	Peak Found	Peak Found	Peak Found	High	High	High	High	High		6	8.1	1.3	20.3	9.5	55.3	10.4	1.1	8.5	7.3	326.5	188.5	430.9	326.5		4.28238e+06	5.75387e+06	945305	1.44242e+07	6.74802e+06	3.93812e+07	7.36722e+06	767283	6.02888e+06	5.17167e+06	2.32337e+08	1.34106e+08	3.06615e+08	2.32303e+08
P30043	flavin reductase (NADPH) [OS=Homo sapiens]	448.84	148	FALSE		High	High	High	High	High	High	High	High	High	High	High	High	High	High		71.4	111.9	130.8	63.7	182.7	86.6	64	104.5	133.1	192.5	67.6	61.8	49	80.4		1.92704e+08	3.01974e+08	3.53092e+08	1.72046e+08	4.93175e+08	2.33878e+08	1.7275e+08	2.82156e+08	3.59238e+08	5.19745e+08	1.82358e+08	1.66945e+08	1.32352e+08	2.1697e+08
P30041	Peroxiredoxin-6 [OS=Homo sapiens]	447.41	159	FALSE		High	High	High	High	High	High	High	High	High	High	High	High	High	High		146.1	94.7	187.8	80.6	105	163.7	70.6	66	34.5	77.9	101.8	51.3	112.1	108		2.35335e+08	1.52517e+08	3.02384e+08	1.29741e+08	1.69077e+08	2.63689e+08	1.13642e+08	1.06216e+08	5.55375e+07	1.25449e+08	1.64014e+08	8.25747e+07	1.80497e+08	1.73879e+08
P23142-4	Isoform C of Fibulin-1 [OS=Homo sapiens]	445.52	152	FALSE		Not Found	Peak Found	High	High	Peak Found	Peak Found	Peak Found	High	High	High	High	High	Peak Found	Peak Found			51.7	167.6	71.3	1.2	40.7	11.2	255.8	341.1	96.6	155	137.7	42	28.2			1.85496e+07	6.0124e+07	2.55633e+07	422416	1.46044e+07	4.02601e+06	9.17605e+07	1.22363e+08	3.46683e+07	5.56113e+07	4.94198e+07	1.50667e+07	1.01131e+07
P10809	60 kDa heat shock protein, mitochondrial [OS=Homo sapiens]	445.12	133	FALSE		High	High	High	High	High	High	Peak Found	Peak Found	Peak Found	High	High	High	High	High		388	56	101.8	116.1	14.5	89.1	25.3	1.1	6.3	11.8	187.3	121.5	132.5	148.7		4.96342e+08	7.1647e+07	1.30252e+08	1.48559e+08	1.84979e+07	1.14051e+08	3.23774e+07	1.38372e+06	8.12085e+06	1.51063e+07	2.396e+08	1.5544e+08	1.69512e+08	1.90192e+08
P60660	Myosin light polypeptide 6 [OS=Homo sapiens]	444.68	146	FALSE		High	High	High	High	High	High	High	High	High	High	High	High	High	High		9.3	59.2	75.3	76.3	19.5	77.9	23.8	30	28.7	57.5	308.3	191.4	208.4	234.4		1.31977e+07	8.37002e+07	1.06472e+08	1.07909e+08	2.74978e+07	1.10143e+08	3.36995e+07	4.24132e+07	4.06305e+07	8.12589e+07	4.35769e+08	2.70495e+08	2.94521e+08	3.31275e+08
P00739-2	Isoform 2 of Haptoglobin-related protein [OS=Homo sapiens]	431.82	202	FALSE		Not Found	High	High	High	High	High	Not Found	Not Found	Peak Found	High	Peak Found	Peak Found	Peak Found	High			136.1	216.9	215	201.5	111.9			58.8	82.4	141.4	26.4	57.5	152.1			7.16318e+06	1.14184e+07	1.1318e+07	1.061e+07	5.89038e+06			3.0941e+06	4.33745e+06	7.44599e+06	1.39139e+06	3.0284e+06	8.01022e+06
Q99798	Aconitate hydratase, mitochondrial [OS=Homo sapiens]	426.65	114	FALSE		High	High	High	High	Peak Found	High	Peak Found	Peak Found	Peak Found	Peak Found	High	High	High	High		1086.5	12.9	40.6	31.4	5.1	38.3	1.4	2.2	1.9	3.7	45.6	25.2	46.7	58.5		2.52618e+09	2.9903e+07	9.44161e+07	7.30838e+07	1.17436e+07	8.91353e+07	3.27204e+06	5.0498e+06	4.48071e+06	8.48945e+06	1.06077e+08	5.86776e+07	1.08617e+08	1.36039e+08
P00488	Coagulation factor XIII A chain [OS=Homo sapiens]	425.02	132	FALSE		Peak Found	High	High	High	High	High	Peak Found	Peak Found	Peak Found	High	High	High	High	High		59.2	50.8	44.8	37.1	21.6	82.7	9.9	18.7	6.9	25.7	322	167.3	294.6	258.7		9.51162e+07	8.17145e+07	7.20704e+07	59549115	3.46654e+07	1.32828e+08	1.59669e+07	3.0037e+07	1.11152e+07	4.12936e+07	5.17467e+08	2.6887e+08	4.73418e+08	4.1575e+08
P00734	Prothrombin [OS=Homo sapiens]	424.66	114	FALSE		Peak Found	High	High	High	High	High	High	High	High	High	High	High	High	High		4	62	75.5	99.5	36.6	60.1	81.3	123.5	186.2	106.1	184.4	130.9	148.7	101.1		4.58865e+06	7.1164e+07	8.66794e+07	1.1414e+08	4.20545e+07	6.90247e+07	9.32561e+07	1.41752e+08	2.13676e+08	1.21801e+08	2.11626e+08	1.5027e+08	1.70693e+08	1.15982e+08
P02458-2	Collagen alpha-1(II) chain [OS=Homo sapiens]	424.07	117	FALSE		Peak Found	High	High	High	High	High	High	High	High	Peak Found	Peak Found	Peak Found	Peak Found	Peak Found		2	21.8	41.4	4.3	3.4	45.2	1106.5	149.3	16.9	0.1	4.3	2	1.1	1.6		1.04109e+07	1.11645e+08	2.1172e+08	2.20545e+07	1.74756e+07	2.31212e+08	5.6581e+09	7.63637e+08	8.63786e+07	567050	2.17877e+07	1.01348e+07	5.6724e+06	8.05569e+06
P55072	Transitional endoplasmic reticulum ATPase [OS=Homo sapiens]	424.02	138	FALSE		High	High	High	High	High	High	High	High	Peak Found	High	High	High	High	High		81.2	53.5	154.8	115.9	44.6	174	39.5	42.3	35	31.5	205.1	117.3	162.5	142.8		9.03548e+07	5.94731e+07	1.72229e+08	1.28944e+08	4.96528e+07	1.93533e+08	4.39375e+07	4.70458e+07	3.89656e+07	3.50225e+07	2.28095e+08	1.30427e+08	1.80787e+08	1.58868e+08
P16104	Histone H2AX [OS=Homo sapiens]	418.62	129	FALSE		Peak Found	Peak Found	Peak Found	High	Not Found	Peak Found	Peak Found	Peak Found	Not Found	Not Found	Peak Found	Peak Found	Not Found	Not Found		9.9	130.3	152.3	143.2		120.5	24.4	21.5			336.2	199.4	90.4	171.9		712338	9.41359e+06	1.1004e+07	1.03454e+07		8.70961e+06	1.76437e+06	1.55681e+06			2.42964e+07	1.44096e+07	6.5362e+06	1.2422e+07
Q9BUF5	Tubulin beta-6 chain [OS=Homo sapiens]	413.68	142	FALSE		Peak Found	Peak Found	High	High	Peak Found	High	Peak Found	Peak Found	Not Found	Peak Found	High	High	High	High		37.1	35.1	111.1	103.2	6.2	115.4		20.7		24.6	201.2	196.9	312.8	235.8		4.79629e+06	4.53693e+06	1.4348e+07	13331389	801685	1.49119e+07		2.66978e+06		3.17165e+06	2.5996e+07	2.54344e+07	4.04054e+07	3.04569e+07
P84243	histone H3.3 [OS=Homo sapiens]	412.75	149	FALSE		High	High	High	High	High	High	High	High	High	High	High	High	High	High		26.3	73.6	101.1	98.1	35.1	110.4	29.4	30.8	23.5	43.2	398.5	124.4	188	117.6		1.31478e+08	3.68002e+08	5.05398e+08	4.90664e+08	1.7573e+08	5.52248e+08	1.46817e+08	1.53885e+08	1.17693e+08	2.15857e+08	1.99251e+09	6.21868e+08	9.40148e+08	5.87955e+08
P05976-1	Myosin light chain 1/3, skeletal muscle isoform [OS=Homo sapiens]	412.48	104	FALSE		High	Peak Found	Peak Found	Peak Found	Peak Found	Peak Found	Peak Found	Peak Found	Peak Found	Peak Found	Peak Found	Peak Found	Peak Found	Peak Found		1395.3	0.5	1.2	0.6		0.6	0.3	0.3			0.6	0.3	0.1	0.3		9.5076e+09	3.11051e+06	8.2392e+06	3.88511e+06		4.23121e+06	2.3285e+06	2.06797e+06			3.86003e+06	2.03932e+06	756632	1.83263e+06
P10412	Histone H1.4 [OS=Homo sapiens]	410.89	157	FALSE		Not Found	Not Found	Not Found	Peak Found	Peak Found	Peak Found	Not Found	Not Found	Not Found	Not Found	High	High	High	High		23.4	45.9	19.7	47.2	26.4	18.1	26.6	8	3.1	44.4	456	169.2	181.8	330.3		7.4384e+07	1.45673e+08	6.24163e+07	1.49671e+08	8.37961e+07	5.73445e+07	8.43937e+07	2.54739e+07	9.83762e+06	1.41004e+08	1.44681e+09	5.36755e+08	5.76817e+08	1.048e+09
P08238	Heat shock protein HSP 90-beta [OS=Homo sapiens]	405.92	154	FALSE		High	High	High	High	Peak Found	High	High	High	Peak Found	High	High	High	High	High		109.2	40.5	81.7	92.1	7.7	70.6	65.7	59.1	23.9	27.3	332.9	175.7	151.4	162.4		1.81068e+08	6.71114e+07	1.35427e+08	1.5264e+08	1.27334e+07	1.17057e+08	1.08953e+08	9.79777e+07	3.95521e+07	4.53186e+07	5.52032e+08	2.91279e+08	2.50983e+08	2.69284e+08
Q9Y281-1	Cofilin-2 [OS=Homo sapiens]	404.26	125	FALSE		High	Peak Found	Peak Found	High	Peak Found	Peak Found	Not Found	Peak Found	Not Found	Peak Found	Peak Found	High	High	High		879.1	15.1	27.3	22.4	10.2	35.7		9.7		8.5	140.1	79.8	134.4	37.6		2.03141e+08	3.49169e+06	6.31475e+06	5182474	2.35221e+06	8.24883e+06		2.25233e+06		1.96542e+06	3.23807e+07	1.84326e+07	3.10466e+07	8.69782e+06
P02549-1	spectrin alpha chain, erythrocytic 1 [OS=Homo sapiens]	403.16	119	FALSE		Peak Found	High	High	Peak Found	High	High	Peak Found	Peak Found	Peak Found	High	Peak Found	Peak Found	Peak Found	High		119.2	49.2	64.2	73.7	214.9	63.2	37.5	41.9	98	136.2	142.1	76.2	158.2	125.5		1.70912e+08	7.05142e+07	9.20925e+07	1.05661e+08	3.08143e+08	9.06449e+07	5.37318e+07	6.00529e+07	1.40594e+08	1.95363e+08	2.03798e+08	1.092e+08	2.26873e+08	1.79982e+08
P37802-2	Isoform 2 of Transgelin-2 [OS=Homo sapiens]	400.11	123	FALSE		Peak Found	High	High	High	High	High	High	High	High	High	High	High	High	High		6.7	50.1	39	61.3	8.4	44.9	12.6	26.4	45	33.6	465.3	364.7	133.9	108		1.05486e+07	7.90373e+07	6.15502e+07	9.68261e+07	1.32807e+07	7.08735e+07	1.99478e+07	4.17505e+07	7.10242e+07	5.30381e+07	7.34569e+08	5.75756e+08	2.11316e+08	1.70495e+08
P16402	Histone H1.3 [OS=Homo sapiens]	400.02	145	FALSE		Not Found	Not Found	Not Found	Not Found	Not Found	Not Found	Not Found	Not Found	Not Found	Not Found	High	Not Found	Not Found	Peak Found												1095.3			304.7												1.66011e+06			461891
Q01518-1	adenylyl cyclase-associated protein 1 [OS=Homo sapiens]	398.5	130	FALSE		Peak Found	High	High	High	High	High	Peak Found	High	Peak Found	High	High	High	High	High		6.3	65.2	137.3	125.9	23.4	122.5	21.8	20.9	10.6	19.1	337.3	170.4	152.1	187.3		6.64705e+06	6.9185e+07	1.45729e+08	1.33675e+08	2.4859e+07	1.29984e+08	2.31114e+07	2.2132e+07	1.12369e+07	2.02286e+07	3.58051e+08	1.80925e+08	1.61445e+08	1.98858e+08
P09104	Gamma-enolase [OS=Homo sapiens]	397.54	109	FALSE		Not Found	Peak Found	High	Peak Found	Not Found	High	High	High	Peak Found	Peak Found	Peak Found	High	Not Found	Peak Found			54.4	68.1	46.7		194.3	89.1	227.6	204.7	52.1	204.4	213.2		45.3			2.04468e+06	2.55985e+06	1.7537e+06		7.29755e+06	3.3481e+06	8.54986e+06	7.68791e+06	1.95877e+06	7.67866e+06	8.00667e+06		1.70204e+06
Q6NZI2-1	polymerase I and transcript release factor [OS=Homo sapiens]	397.29	137	FALSE		High	High	High	High	High	High	High	High	High	High	High	High	High	High		31.7	41.3	52.4	24.3	11.4	70.1	30.9	40.7	47.9	59.4	237.3	206	338.4	208.3		7.24008e+07	9.43018e+07	1.19699e+08	5.54255e+07	2.59923e+07	1.60139e+08	7.04844e+07	9.30027e+07	1.0945e+08	1.35513e+08	5.41753e+08	4.70241e+08	7.72544e+08	4.75551e+08
P13489	Ribonuclease inhibitor [OS=Homo sapiens]	389.29	108	FALSE		High	High	High	High	High	High	High	Peak Found	High	High	High	High	High	High		48.8	52.4	111.9	82.3	37.1	119.9	36.3	27.6	26.9	40.6	292.9	147.9	184.7	190.9		4.39957e+07	4.72285e+07	1.00836e+08	7.41455e+07	3.34318e+07	1.08126e+08	3.26983e+07	2.48758e+07	2.42544e+07	3.65612e+07	2.64004e+08	1.33325e+08	1.66487e+08	1.72044e+08
Q08431	Lactadherin [OS=Homo sapiens]	383.91	127	FALSE		Peak Found	High	High	High	Not Found	High	High	High	High	High	Peak Found	Peak Found	Peak Found	Peak Found		128	67.8	51.5	13.8		114.2	352.7	400.1	223	13.3	18.3	4.1	7.2	6.1		2.7468e+08	1.45491e+08	1.10609e+08	2.96306e+07		2.45084e+08	7.56958e+08	8.58843e+08	4.78737e+08	2.8487e+07	3.92161e+07	8.74099e+06	1.55549e+07	1.30186e+07
P49327	Fatty acid synthase [OS=Homo sapiens]	382.32	120	FALSE		Peak Found	High	High	High	High	High	Peak Found	Peak Found	Peak Found	Peak Found	Peak Found	Peak Found	High	High		68.9	65.4	197.5	186.4	72.8	380.9	2.2	20.5	3.1	20.4	49.5	11.1	114.3	207		5.23004e+07	4.95798e+07	1.49873e+08	1.41417e+08	5.52597e+07	2.88963e+08	1.64041e+06	1.55601e+07	2.32099e+06	1.54987e+07	3.75739e+07	8.42649e+06	8.67171e+07	1.57019e+08
P04264	Keratin, type II cytoskeletal 1 [OS=Homo sapiens]	379.96	110	FALSE		High	High	High	Peak Found	High	High	Peak Found	High	Peak Found	High	High	High	High	Peak Found		56.2	139.8	28.3	4.1	21.1	7.9	11.4	29.8	11.4	14.7	10.1	5.8	1056.1	3.1		9.90793e+07	2.46307e+08	4.98875e+07	7.23927e+06	3.72677e+07	1.39334e+07	2.00618e+07	5.25541e+07	2.00504e+07	2.59018e+07	1.78795e+07	1.02619e+07	1.86095e+09	5.5196e+06
P40925-3	Isoform 3 of Malate dehydrogenase, cytoplasmic [OS=Homo sapiens]	379.04	151	FALSE		High	High	High	High	High	High	High	High	High	High	High	High	High	High		730.8	27.3	45.1	33.6	15.9	54.4	29.1	22.4	8.9	22.9	113.9	45.5	145.7	104.5		2.30849e+09	8.63692e+07	1.42558e+08	1.05996e+08	5.02956e+07	1.7193e+08	9.18727e+07	7.08485e+07	2.82057e+07	7.22536e+07	3.5976e+08	1.43588e+08	4.60231e+08	3.29946e+08
P40939	Trifunctional enzyme subunit alpha, mitochondrial [OS=Homo sapiens]	374.28	108	FALSE		High	Peak Found	High	High	High	High	Not Found	Peak Found	Peak Found	Peak Found	High	High	High	High		792.8	15.9	51	36.5	9.3	57.2		3.4	0.9	11.1	141.9	64	112.7	103.3		8.58507e+08	1.72469e+07	5.52447e+07	3.95721e+07	1.00639e+07	6.1912e+07		3.67256e+06	1.01242e+06	1.19833e+07	1.53703e+08	6.926e+07	1.22058e+08	1.11859e+08
Q15847	Adipogenesis regulatory factor [OS=Homo sapiens]	372	74	FALSE		Peak Found	High	High	High	High	High	High	High	High	High	High	High	High	High		6.5	77.7	176.9	66.7	42.2	179.5	18.8	35	57.6	61.1	124.1	90.2	341.8	121.9		1.53347e+07	1.83395e+08	4.17284e+08	1.57323e+08	9.94441e+07	4.23521e+08	4.44655e+07	8.26079e+07	1.3584e+08	1.44118e+08	2.92683e+08	2.12858e+08	8.06187e+08	2.87448e+08
Q8IUE6	Histone H2A type 2-B [OS=Homo sapiens]	369.88	89	FALSE		Not Found	Not Found	Not Found	Not Found	Not Found	High	Not Found	Not Found	Peak Found	Peak Found	Not Found	High	Not Found	High							304.4			128.2	456.8		193.8		316.8							145119			61140.2	217769		92407		151053
P50454	Serpin H1 [OS=Homo sapiens]	363.56	98	FALSE		Peak Found	High	High	High	High	High	High	High	Peak Found	Not Found	High	High	High	High		11.7	69.6	251.2	381.4	15	70.6	107.1	42.1	21		159.3	103.2	91.9	75.8		9.34177e+06	5.57566e+07	2.01361e+08	305705048	1.20522e+07	5.65819e+07	8.58564e+07	3.37459e+07	1.68479e+07		1.27644e+08	8.27281e+07	7.3679e+07	6.07383e+07
P02452	Collagen alpha-1(I) chain [OS=Homo sapiens]	362.66	127	FALSE		Peak Found	High	High	High	High	High	High	High	High	High	High	High	High	Peak Found		1.3	165.3	261.1	195	175.9	185.2	22.1	111.6	131.5	27.4	42	29.3	34.7	17.7		4.00855e+06	4.94754e+08	7.8112e+08	5.83575e+08	5.26369e+08	5.54053e+08	6.62261e+07	3.33809e+08	3.9354e+08	8.19e+07	1.25524e+08	8.76243e+07	1.03682e+08	5.28955e+07
P36871-1	Phosphoglucomutase-1 [OS=Homo sapiens]	361.78	95	FALSE		High	High	High	High	High	High	High	High	Peak Found	Peak Found	Peak Found	Peak Found	High	High		676	27.7	91.6	47.7	12.8	98.2	72.6	47	10.9	8.1	76.3	33.2	98.2	99.7		6.89193e+08	2.82823e+07	9.33557e+07	4.86022e+07	1.30891e+07	1.00071e+08	7.4047e+07	4.79614e+07	1.10903e+07	8.22709e+06	7.77786e+07	3.38345e+07	1.00104e+08	1.01694e+08
P16403	Histone H1.2 [OS=Homo sapiens]	361.1	140	FALSE		Peak Found	Peak Found	Peak Found	Peak Found	Not Found	Peak Found	Peak Found	Peak Found	Not Found	Peak Found	High	Peak Found	Peak Found	High		166.1	11.3	49.7	8.6		76.1	44.9	73.4		21.4	243	25.2	207.9	472.3		2.23444e+06	152396	668184	115570		1.02408e+06	603981	987592		287838	3.26843e+06	338794	2.79572e+06	6.35164e+06
P27797	Calreticulin [OS=Homo sapiens]	361.06	97	FALSE		Peak Found	High	High	High	Peak Found	High	High	High	High	High	High	High	High	High		11.7	37.6	65.6	63.8	0.7	49.8	109.3	90	61	28.5	351.9	213.8	137.3	179		1.8289e+07	5.89075e+07	1.02959e+08	1.00052e+08	1.14039e+06	7.81822e+07	1.71481e+08	1.41231e+08	9.56461e+07	4.46995e+07	5.5208e+08	3.35328e+08	2.15312e+08	2.80871e+08
P21291	Cysteine and glycine-rich protein 1 [OS=Homo sapiens]	350.92	97	FALSE		Peak Found	High	High	High	High	High	High	Peak Found	Peak Found	High	High	High	High	High		16	47.7	43	53	10.3	56.4	13.1	14.1	14.3	37.1	280.6	149.1	274	391.3		1.64852e+07	4.91485e+07	4.42125e+07	5.45948e+07	1.05836e+07	5.80787e+07	1.34792e+07	1.45292e+07	1.46696e+07	3.81422e+07	2.88855e+08	1.53488e+08	2.82082e+08	4.02794e+08
Q92954-1	Proteoglycan 4 [OS=Homo sapiens]	346.1	139	FALSE		Peak Found	High	High	High	Peak Found	High	High	High	High	High	High	High	High	High		19.4	5.3	72.8	81.2	0.1	12.8	681.7	280.7	159.2	11.7	29.7	33.1	6.1	6.2		1.07598e+08	2.94951e+07	4.02903e+08	4.49401e+08	349846	7.09984e+07	3.77375e+09	1.55378e+09	8.81373e+08	6.46583e+07	1.6451e+08	1.82978e+08	3.34918e+07	3.42769e+07
P00568	Adenylate kinase isoenzyme 1 [OS=Homo sapiens]	343	103	FALSE		High	High	High	High	High	High	High	High	High	High	High	High	High	High		699.3	37.4	68.9	41.4	31	52.4	53.6	47.7	32.4	23.2	143.3	78.1	42.2	49		1.09313e+09	5.8449e+07	1.0767e+08	6.47375e+07	4.8468e+07	8.19356e+07	8.38024e+07	7.45654e+07	5.07194e+07	3.62772e+07	2.23977e+08	1.22081e+08	6.6011e+07	7.66409e+07
Q14624-2	Isoform 2 of Inter-alpha-trypsin inhibitor heavy chain H4 [OS=Homo sapiens]	337.15	140	FALSE		Peak Found	High	High	High	High	High	High	High	High	High	High	High	High	High		6.3	91.3	106.8	146.1	92	79.4	73.8	156	176.4	91.6	122.8	81.9	92.7	83		9.51975e+06	1.38255e+08	1.61778e+08	2.21246e+08	1.3935e+08	1.20197e+08	1.1178e+08	2.36373e+08	2.6728e+08	1.38739e+08	1.85998e+08	1.2404e+08	1.40357e+08	1.2576e+08
P30044-1	Peroxiredoxin-5, mitochondrial [OS=Homo sapiens]	336.98	87	FALSE		High	High	High	High	High	High	High	High	Peak Found	High	High	High	High	High		234.7	74.7	128	123.3	17.1	139.4	44.5	52.9	40.2	20.5	113.6	106.2	165.3	139.5		1.75392e+08	5.58504e+07	9.56823e+07	9.21845e+07	1.27741e+07	1.04186e+08	3.32446e+07	3.95586e+07	3.00676e+07	1.53276e+07	8.49321e+07	7.94008e+07	1.23553e+08	1.04243e+08
Q03591	Complement factor H-related protein 1 [OS=Homo sapiens]	336.37	118	FALSE		Not Found	Peak Found	Peak Found	Peak Found	Peak Found	Not Found	High	High	High	Peak Found	Peak Found	Peak Found	Peak Found	Not Found			12	13.2	15.2	5.8	5.4	116.9	405.7	778.5	7.6	17.4	12.8	8.1	1.3			1.3675e+07	1.5017e+07	1.73408e+07	6.64247e+06	6.19481e+06	1.33098e+08	4.62122e+08	8.86657e+08	8.66291e+06	1.98489e+07	1.46296e+07	9.19929e+06	1.43829e+06
Q05682-4	Isoform 4 of Caldesmon [OS=Homo sapiens]	335.53	126	FALSE		Peak Found	High	High	High	Not Found	Peak Found	Peak Found	Peak Found	Peak Found	Peak Found	High	High	Peak Found	High		35.9	41	69	166.2		33.2	112.2	41.7	59.1	9.5	353.1	190.6	98.3	190.1		2.85088e+06	3.26082e+06	5.48894e+06	13213966		2.6402e+06	8.91786e+06	3.31699e+06	4.69946e+06	757794	2.80729e+07	1.51498e+07	7.81633e+06	1.51159e+07
P13639	Elongation factor 2 [OS=Homo sapiens]	333.46	111	FALSE		High	High	High	High	High	High	High	High	High	Peak Found	High	High	High	High		133.7	53.8	141.3	144.7	9.8	101.3	51	67.8	33.8	10.8	236	112.1	130.6	173.4		1.30744e+08	5.26357e+07	1.3811e+08	1.415e+08	9.57821e+06	9.90297e+07	4.99122e+07	6.62499e+07	3.29983e+07	1.05269e+07	2.30701e+08	1.09608e+08	1.27661e+08	1.69552e+08
P54296	Myomesin-2 [OS=Homo sapiens]	330.65	99	FALSE		High	Peak Found	Peak Found	Peak Found	Peak Found	Peak Found	Peak Found	Peak Found	Peak Found	Peak Found	Peak Found	Peak Found	Peak Found	Peak Found		1110	11.8	10.7	8.3	4.8	22	48.4	41.5	33.2	8.2	28.4	24.8	29.6	18.4		2.07063e+09	2.19994e+07	2.00075e+07	1.54277e+07	8.96695e+06	4.10678e+07	9.02326e+07	7.73257e+07	6.20027e+07	1.52178e+07	5.30205e+07	4.62052e+07	5.52133e+07	3.43686e+07
P13797	Plastin-3 [OS=Homo sapiens]	325.24	112	FALSE		Peak Found	High	High	High	High	High	Peak Found	High	Peak Found	High	High	High	High	High		4.6	87.8	161.8	133.7	62.9	124.3	27.5	75.2	77.9	78.8	198.1	125.2	114.9	127.5		5.51575e+06	1.04142e+08	1.91908e+08	1.58554e+08	7.45618e+07	1.47428e+08	3.2587e+07	8.91781e+07	9.23709e+07	9.34175e+07	2.34956e+08	1.48496e+08	1.36304e+08	1.51286e+08
P04114	apolipoprotein B-100 [OS=Homo sapiens]	319.59	114	FALSE		Peak Found	High	High	High	High	High	Peak Found	Peak Found	Peak Found	High	High	High	High	High		76.2	92.6	95.2	93.8	149.8	82.3	3.4	18.9	104.2	149.5	197.1	69.7	105.8	161.5		6.94531e+07	8.43442e+07	8.67365e+07	8.54916e+07	1.36486e+08	7.49519e+07	3.11307e+06	1.72585e+07	9.49197e+07	1.36221e+08	1.79624e+08	6.34851e+07	9.64077e+07	1.47202e+08
P09972	Fructose-bisphosphate aldolase C [OS=Homo sapiens]	317.27	97	FALSE		High	High	High	High	High	High	High	High	High	High	High	High	High	High		568.6	107.6	96	50.4	161.6	108.2	64.4	62.3	34.8	8	43.4	27.6	30.8	36.3		4.61375e+08	8.73488e+07	7.79032e+07	4.08708e+07	1.31152e+08	8.77851e+07	5.22952e+07	5.05519e+07	2.82062e+07	6.46658e+06	3.52186e+07	2.24008e+07	2.50101e+07	2.94835e+07
Q05682-1	Caldesmon [OS=Homo sapiens]	315.98	122	FALSE		Not Found	Not Found	Not Found	Not Found	Not Found	Not Found	Not Found	Peak Found	Not Found	Peak Found	High	Peak Found	High	High		41.5	88.2	100.9	133.2	28.7	108.3	26.4	19.3	19.9	27.1	253.1	160.4	187	206		8.35229e+07	1.77342e+08	2.0295e+08	2.67832e+08	5.77532e+07	2.17848e+08	5.30371e+07	3.88964e+07	3.99578e+07	5.46031e+07	5.08944e+08	3.22566e+08	3.76055e+08	4.14385e+08
P50395-1	Rab GDP dissociation inhibitor beta [OS=Homo sapiens]	315.29	95	FALSE		Peak Found	High	High	High	High	High	High	Peak Found	Peak Found	High	High	High	High	High		55.6	74.9	152	115.3	61.5	125.3	45.8	52	89.3	27.2	174	109.6	157.4	160		5.40606e+07	7.27725e+07	1.47746e+08	1.12036e+08	5.97649e+07	1.21785e+08	4.4536e+07	5.05685e+07	8.68314e+07	2.64555e+07	1.69091e+08	1.06472e+08	1.52966e+08	1.55479e+08
P07108-5	Isoform 5 of Acyl-CoA-binding protein [OS=Homo sapiens]	313.14	95	FALSE		High	High	High	High	High	High	High	High	High	High	High	High	High	High		184.5	82.8	217.5	145.4	36.6	244.6	21.5	17.3	16.1	15.3	101	66.6	119.7	131		2.24189e+08	1.00582e+08	2.64338e+08	1.7668e+08	4.44619e+07	2.97255e+08	2.60877e+07	2.10471e+07	1.95577e+07	1.85848e+07	1.22733e+08	8.08914e+07	1.45493e+08	1.59227e+08
P01623	Ig kappa chain V-III region WOL [OS=Homo sapiens]	313.03	97	FALSE		High	High	High	High	High	High	High	High	High	High	High	High	High	High		14.8	68.4	73.5	151.7	61.8	87.1	71.7	141.5	231.3	60.5	122.3	81.7	138.3	95.6		2.90604e+07	1.34346e+08	1.44328e+08	2.98109e+08	1.21374e+08	1.71163e+08	1.4087e+08	2.77974e+08	4.54444e+08	1.18807e+08	2.4022e+08	1.605e+08	2.71703e+08	1.87803e+08
Q16836-1	Hydroxyacyl-coenzyme A dehydrogenase, mitochondrial [OS=Homo sapiens]	310.36	104	FALSE		High	High	High	High	High	High	Peak Found	Peak Found	High	High	High	High	High	High		489.4	43.9	107.4	92	24.4	109.3	23.8	23.9	45.8	11.3	57.5	39.1	181.9	150.3		4.77875e+08	4.28278e+07	1.0484e+08	8.9851e+07	2.38225e+07	1.06746e+08	2.31979e+07	2.32926e+07	4.47507e+07	1.10215e+07	5.6151e+07	3.82165e+07	1.77565e+08	1.46756e+08
O14558	Heat shock protein beta-6 [OS=Homo sapiens]	307.78	78	FALSE		High	High	High	High	Peak Found	High	Peak Found	Peak Found	Peak Found	High	High	High	High	High		872.7	12.8	7	4.9	0.2	14.1	36.7	42.5	21.2	14.9	46.5	22.7	188.1	115.7		1.4644e+09	2.14719e+07	1.18128e+07	8.2456e+06	259073	2.36548e+07	6.16382e+07	7.13374e+07	3.55367e+07	2.5047e+07	7.79485e+07	3.81248e+07	3.15563e+08	1.94149e+08
P07900-2	Isoform 2 of Heat shock protein HSP 90-alpha [OS=Homo sapiens]	306.06	116	FALSE		High	High	High	High	Peak Found	High	Peak Found	High	Peak Found	High	High	High	High	High		83.3	50.8	94.6	80.5	14.6	91	50.3	74.1	32.9	30.6	301.5	184.4	137.4	173.9		4.08791e+07	2.49169e+07	4.64099e+07	3.94871e+07	7.15006e+06	4.46567e+07	2.46961e+07	3.63755e+07	1.61673e+07	1.50327e+07	1.47932e+08	9.05072e+07	6.74049e+07	8.53471e+07
P25311	Zinc-alpha-2-glycoprotein [OS=Homo sapiens]	305.75	114	FALSE		Peak Found	High	High	High	High	High	High	High	High	High	High	High	High	High		4.2	95.3	74.3	108.5	55.8	80.8	51.4	59.7	103.3	70.6	289	66.5	221.5	118.9		4.83427e+06	1.08451e+08	8.45185e+07	1.23414e+08	6.35241e+07	9.19657e+07	5.84828e+07	6.79352e+07	1.175e+08	8.03232e+07	3.28767e+08	7.56839e+07	2.51925e+08	1.35279e+08
P08254	Stromelysin-1 [OS=Homo sapiens]	305.68	110	FALSE		Peak Found	High	High	Peak Found	Peak Found	High	High	High	High	High	High	High	Peak Found	Peak Found		6.2	7.7	9.4	2.3	0.1	12.9	90.1	691.9	281.2	193	60.8	23.5	11.4	9.5		1.02572e+07	1.26907e+07	1.55135e+07	3.7563e+06	210775	2.14549e+07	1.49428e+08	1.14736e+09	4.66352e+08	3.20096e+08	1.00859e+08	3.89869e+07	1.88378e+07	1.58153e+07
Q14315	Filamin-C [OS=Homo sapiens]	305.49	107	FALSE		High	Peak Found	Peak Found	Peak Found	Peak Found	Peak Found	Peak Found	Peak Found	Peak Found	Peak Found	High	High	Peak Found	High		1214.3	2.2	5.3	3.2	3.1	2.8	11.5	25.7	28.8	2.6	28.2	23.2	27	22.1		1.56268e+09	2.8026e+06	6.82052e+06	4.06339e+06	3.941e+06	3.59776e+06	1.48275e+07	3.30973e+07	3.7091e+07	3.38956e+06	3.63285e+07	2.99094e+07	3.46913e+07	2.84477e+07
P01765	Ig heavy chain V-III region TIL [OS=Homo sapiens]	302.51	103	FALSE		Not Found	High	High	High	High	High	High	High	High	High	Peak Found	High	High	High		1.9	78	97.6	133.7	77.5	93.6	73.2	136.5	191.3	68.3	139.6	87.1	141.3	80.3		2.17993e+06	8.81067e+07	1.10261e+08	1.5099e+08	8.75772e+07	1.05759e+08	8.26191e+07	1.54198e+08	2.16084e+08	7.71084e+07	1.57653e+08	9.83642e+07	1.59622e+08	9.06993e+07
P08697-1	Alpha-2-antiplasmin [OS=Homo sapiens]	300.72	83	FALSE		Not Found	High	High	High	High	High	Peak Found	High	High	High	High	High	High	High			118.8	110.8	158.2	62.2	93.8	38.7	76.8	88	108.4	164.1	134.2	163.5	82.5			4.95182e+07	4.6175e+07	6.59386e+07	2.5927e+07	3.90869e+07	1.61205e+07	3.1984e+07	3.66674e+07	4.51532e+07	6.83772e+07	5.5907e+07	6.81215e+07	3.4379e+07
P62158	Calmodulin [OS=Homo sapiens]	300.47	101	FALSE		High	High	High	High	High	High	High	High	High	High	High	High	High	High		22	62	102.2	66.4	59.9	68	16.4	30.4	21	53.5	266.9	161.6	239.5	230.2		2.02891e+07	5.71554e+07	9.41618e+07	6.11678e+07	5.5203e+07	6.26707e+07	1.5092e+07	2.80391e+07	1.93561e+07	4.93372e+07	2.46033e+08	1.4899e+08	2.20714e+08	2.12206e+08
P14555	Phospholipase A2, membrane associated [OS=Homo sapiens]	300.41	83	FALSE		Not Found	High	High	High	Not Found	High	High	High	High	High	Peak Found	Peak Found	Peak Found	High			18.9	179.2	20.1		315.7	581.5	172.9	105.2	1.7	1.7	0.2	0.2	2.7			6.18894e+07	5.87215e+08	6.60187e+07		1.03462e+09	1.90586e+09	5.66578e+08	3.4466e+08	5.57634e+06	5.48424e+06	743197	745745	8.87245e+06
Q08043	Alpha-actinin-3 [OS=Homo sapiens]	298.27	94	FALSE		High	Peak Found	Not Found	Not Found	Not Found	Not Found	Not Found	Peak Found	Peak Found	Not Found	Peak Found	Peak Found	Peak Found	Peak Found		918.1	37.6						15.5	13.1		215	73.7	95.4	31.5		1.39524e+08	5.70857e+06						2.35817e+06	1.99198e+06		3.26767e+07	1.12006e+07	1.44991e+07	4.78986e+06
P24752	Acetyl-CoA acetyltransferase, mitochondrial [OS=Homo sapiens]	295.47	88	FALSE		High	High	High	High	Peak Found	High	Peak Found	Peak Found	Not Found	Peak Found	High	High	High	High		1042.7	21.7	41.2	28.9	4.7	45.4	0.9	1.1		7.4	46.2	37	64.4	58.5		1.5269e+09	3.17197e+07	6.0305e+07	4.23022e+07	6.89274e+06	6.65508e+07	1.31072e+06	1.67555e+06		1.07804e+07	6.75859e+07	5.41329e+07	9.43241e+07	8.56425e+07
P22314	Ubiquitin-like modifier-activating enzyme 1 [OS=Homo sapiens]	295.32	96	FALSE		High	High	High	High	High	High	High	High	Peak Found	High	High	High	High	High		106.4	49	111.6	92.4	17.5	94	56.6	86.7	78.6	16.4	275.5	120.2	135.4	159.7		7.18766e+07	3.31185e+07	7.54042e+07	6.2448e+07	1.18075e+07	6.3486e+07	3.82318e+07	5.85846e+07	5.30687e+07	1.10458e+07	1.86124e+08	8.12181e+07	9.14865e+07	1.07876e+08
P23284	peptidyl-prolyl cis-trans isomerase B [OS=Homo sapiens]	293.76	117	FALSE		Peak Found	High	High	High	High	High	High	High	High	Peak Found	High	High	High	High		173.6	58.7	118.9	106.3	20.6	86.8	67.9	75.3	30.4	33.5	253.7	149	119	106.3		4.60642e+08	1.55732e+08	3.15463e+08	282109113	5.47056e+07	2.30392e+08	1.80095e+08	1.99721e+08	8.05927e+07	8.88362e+07	6.73118e+08	3.95448e+08	3.15684e+08	2.82095e+08
P48735	Isocitrate dehydrogenase [NADP], mitochondrial [OS=Homo sapiens]	291.54	96	FALSE		High	High	High	High	Peak Found	High	Peak Found	Peak Found	Peak Found	Peak Found	High	Peak Found	High	High		1128.3	16.6	39.4	32.8	10.4	43	8.8	9.3	10.9	7	23.4	11.7	33.8	24.5		2.39181e+09	3.51396e+07	8.36128e+07	6.96315e+07	2.19961e+07	9.12267e+07	1.85772e+07	1.97282e+07	2.31674e+07	1.48268e+07	4.96175e+07	2.48205e+07	7.16773e+07	5.18828e+07
P07602-1	Prosaposin [OS=Homo sapiens]	290.71	87	FALSE		High	High	High	High	High	High	High	High	High	High	High	High	High	High		44.5	73.8	157.6	145	22.2	177.9	125.7	108.9	96.6	18.1	117.1	82.1	121.3	109.2		3.70357e+07	6.14233e+07	1.31224e+08	1.20682e+08	1.85008e+07	1.48081e+08	1.04644e+08	9.06722e+07	8.04358e+07	1.50276e+07	9.75029e+07	6.8349e+07	1.00989e+08	9.0946e+07
P11277-2	Isoform 2 of Spectrin beta chain, erythrocytic [OS=Homo sapiens]	290.67	97	FALSE		High	High	High	High	High	High	Peak Found	Peak Found	Peak Found	High	Peak Found	Peak Found	Peak Found	High		109.1	30.3	91.2	32.3	395.4	63.3	37.5	59.2	56.4	337.5	42	29.9	51.9	64		5.02972e+07	1.39835e+07	4.20698e+07	1.49069e+07	1.82362e+08	2.91836e+07	1.73142e+07	2.73241e+07	2.59949e+07	1.55646e+08	1.93756e+07	1.37855e+07	2.39211e+07	2.95049e+07
P13611	Versican core protein [OS=Homo sapiens]	290.06	95	FALSE		Not Found	Not Found	Peak Found	Not Found	Not Found	Peak Found	Not Found	High	High	Peak Found	Peak Found	Not Found	Not Found	Not Found		7.4	73.7	62.9	47.5	4.4	52.6	63.7	526.6	240.7	128.2	105.7	37.9	31.3	17.5		8.69125e+06	8.67344e+07	7.40011e+07	5.58585e+07	5.16317e+06	6.18594e+07	7.5006e+07	6.19848e+08	2.83371e+08	1.50845e+08	1.24411e+08	4.46639e+07	3.68101e+07	2.05907e+07
P52565-1	rho GDP-dissociation inhibitor 1 [OS=Homo sapiens]	287.27	104	FALSE		Peak Found	High	High	High	High	High	High	High	High	High	High	High	High	High		137.4	87.3	152.7	100.4	36.9	138.4	58.2	35.4	26.5	31.7	173.7	94.9	154.2	172.5		1.30085e+08	8.26282e+07	1.44595e+08	95086687	3.49254e+07	1.31043e+08	5.50938e+07	3.35084e+07	2.50864e+07	3.00179e+07	1.64464e+08	8.98456e+07	1.45999e+08	1.63311e+08
P62879	Guanine nucleotide-binding protein G(I)/G(S)/G(T) subunit beta-2 [OS=Homo sapiens]	285.64	97	FALSE		Peak Found	High	High	High	High	High	Peak Found	Not Found	Not Found	Peak Found	High	Peak Found	High	Peak Found		11.8	88.3	196.7	123.8	56.8	211.1	43.8	27.9	24.1	39.8	185	96.5	163.5	131		9.34406e+06	6.98259e+07	1.55543e+08	9.79163e+07	4.49122e+07	1.66938e+08	3.46032e+07	2.20257e+07	1.90877e+07	3.14552e+07	1.46279e+08	7.62665e+07	1.29244e+08	1.03548e+08
P13611-2	Isoform V1 of Versican core protein [OS=Homo sapiens]	285.51	93	FALSE		Not Found	Peak Found	Peak Found	Peak Found	Not Found	Not Found	Not Found	High	Not Found	Peak Found	Not Found	Not Found	Not Found	Not Found			137.8	107.6	103.4				881.8		169.3							894023	698402	671019				5.721e+06		1.09873e+06
P15259	phosphoglycerate mutase 2 [OS=Homo sapiens]	284.27	86	FALSE		High	Peak Found	Peak Found	Peak Found	Peak Found	Not Found	Not Found	Not Found	Peak Found	Peak Found	Peak Found	Peak Found	Peak Found	Peak Found		845.8	27	46.9	28.1	8.9	49.5	62.6	56.1	41.5	9	79.8	41.7	50.6	52.5		1.62121e+09	5.16961e+07	8.98574e+07	5.38249e+07	1.70012e+07	9.49598e+07	1.20014e+08	1.07476e+08	7.96018e+07	1.73029e+07	1.52965e+08	8.00066e+07	9.69733e+07	1.00693e+08
P01019	Angiotensinogen [OS=Homo sapiens]	284.1	65	FALSE		Peak Found	High	High	High	High	High	Peak Found	High	High	High	High	High	High	High		1.7	115.5	118.9	183.2	68.2	118.4	29.4	63.4	79.9	85.1	162.1	142.1	127.6	104.5		521291	3.57999e+07	3.68594e+07	5.6808e+07	2.11596e+07	3.67026e+07	9.11686e+06	1.9644e+07	2.47759e+07	2.63966e+07	5.02682e+07	4.40766e+07	3.95649e+07	3.24169e+07
P22392-2	Isoform 3 of Nucleoside diphosphate kinase B [OS=Homo sapiens]	282.78	99	FALSE		High	High	High	High	High	High	High	High	Peak Found	High	High	High	High	High		76.9	79.9	160	132	45.2	130.5	88	73.3	54.2	44.7	205.1	110.9	88.2	111.2		9.53265e+07	9.90331e+07	1.98368e+08	1.63677e+08	5.60986e+07	1.61844e+08	1.09127e+08	9.08341e+07	6.72226e+07	5.54139e+07	2.54335e+08	1.37526e+08	1.09356e+08	1.37868e+08
O75112-2	Isoform 2 of LIM domain-binding protein 3 [OS=Homo sapiens]	282.01	68	FALSE		High	Peak Found	Peak Found	Peak Found	Peak Found	Not Found	Peak Found	Peak Found	Peak Found	Not Found	Not Found	Peak Found	Peak Found	Peak Found		1357.2	1.3	8.6	5.1	0.9	1.4	10.3	2	3.1	0.3	1.3	4.1	1.5	2.9		3.52178e+09	3.42849e+06	2.23763e+07	1.32881e+07	2.37056e+06	3.71177e+06	2.66662e+07	5.1103e+06	8.15372e+06	801598	3.28585e+06	1.05876e+07	3.8105e+06	7.43051e+06
P01779	Ig heavy chain V-III region TUR [OS=Homo sapiens]	280.27	83	FALSE		Not Found	Not Found	Not Found	Not Found	Not Found	Not Found	Not Found	Not Found	Not Found	Not Found	Not Found	Not Found	Not Found	Not Found
P02760	Protein AMBP [OS=Homo sapiens]	279.42	100	FALSE		Peak Found	High	High	High	High	High	High	High	High	High	High	High	High	High		16	65.9	75.8	102	46.3	66.6	94.3	205.6	231.4	38.3	157.8	122.6	99.2	78.3		1.62771e+07	6.70643e+07	7.71629e+07	1.03853e+08	4.71584e+07	6.78197e+07	9.60637e+07	2.09327e+08	2.35608e+08	3.90214e+07	1.60719e+08	1.24875e+08	1.01014e+08	7.97303e+07
Q13011	Delta(3,5)-Delta(2,4)-dienoyl-CoA isomerase, mitochondrial [OS=Homo sapiens]	278.66	75	FALSE		High	High	High	High	High	High	Peak Found	Peak Found	Peak Found	Peak Found	High	High	High	High		615.7	55	122.1	106	30.3	123.4	2.4	6.6	2.1	12.4	77.5	49.5	103	94		3.66579e+08	3.27689e+07	7.26989e+07	6.31134e+07	1.80248e+07	7.34726e+07	1.40652e+06	3.94673e+06	1.27403e+06	7.3975e+06	4.61186e+07	2.94936e+07	6.13102e+07	5.59751e+07
P62328	Thymosin beta-4 [OS=Homo sapiens]	277.39	76	FALSE		Peak Found	High	High	High	High	High	High	High	High	High	High	High	High	High		3.3	45.5	106	56.4	19.4	91.9	14.5	36	59.4	41.3	342.7	316.5	138.5	128.7		3.88771e+06	5.33664e+07	1.24407e+08	6.61436e+07	2.27623e+07	1.07857e+08	1.69978e+07	4.2247e+07	6.97512e+07	4.84511e+07	4.02195e+08	3.71387e+08	1.6252e+08	1.5099e+08
P61978-2	Isoform 2 of Heterogeneous nuclear ribonucleoprotein K [OS=Homo sapiens]	272.37	88	FALSE		High	High	High	High	High	High	High	High	High	High	High	High	High	High		19.6	73.2	120.5	121.2	13.7	95.6	139.9	112.2	56.3	13.2	232.3	158.2	110.4	133.7		1.7645e+07	6.57548e+07	1.08189e+08	1.08804e+08	1.23243e+07	8.58598e+07	1.25643e+08	1.00729e+08	5.05566e+07	1.18146e+07	2.0863e+08	1.42044e+08	9.90978e+07	1.20074e+08
Q9NQ79	cartilage acidic protein 1 [OS=Homo sapiens]	271.41	87	FALSE		Peak Found	High	High	High	Peak Found	High	High	High	High	Peak Found	High	High	High	High		29.6	42	67.4	64.7	0.1	59.9	181.1	254.3	210.4	4.7	159.6	134.6	92.4	99.2		4.10902e+07	5.83934e+07	9.36211e+07	8.98112e+07	100187	8.31206e+07	2.51541e+08	3.53228e+08	2.9219e+08	6.50475e+06	2.21598e+08	1.86958e+08	1.28334e+08	1.37834e+08
P02748	complement component C9 [OS=Homo sapiens]	271.32	115	FALSE		Peak Found	High	High	High	High	High	High	High	High	High	High	High	High	High		45.2	26.2	35.4	52.3	21.8	29.4	111.2	438.8	441	39.1	54.4	45.7	36.5	23.1		6.68031e+07	3.87368e+07	5.22795e+07	7.7331e+07	3.22951e+07	4.34897e+07	1.64472e+08	6.48905e+08	6.52199e+08	5.7763e+07	8.04625e+07	6.75263e+07	5.39751e+07	3.41784e+07
P62873	Guanine nucleotide-binding protein G(I)/G(S)/G(T) subunit beta-1 [OS=Homo sapiens]	270.94	92	FALSE		Not Found	High	High	High	Peak Found	High	Peak Found	Peak Found	Peak Found	Peak Found	High	High	High	High			66.3	104.9	117.4	27.6	199.9	16.1	15.2	17.4	26.4	231	140.7	227.5	209.6			1.46035e+07	2.30858e+07	25854050	6.07e+06	4.40156e+07	3.5534e+06	3.35085e+06	3.83212e+06	5.80291e+06	5.08611e+07	3.09664e+07	5.00919e+07	4.61408e+07
Q13228-4	Isoform 4 of Selenium-binding protein 1 [OS=Homo sapiens]	268.47	76	FALSE		Peak Found	High	High	High	High	High	High	High	Peak Found	High	High	High	High	High		7.6	82.4	211.6	85.5	87.7	200.1	49.3	54.4	27.7	60.2	95.6	40.5	212.8	184.5		4.73206e+06	5.1132e+07	1.31264e+08	53028862	5.43817e+07	1.24086e+08	3.05954e+07	3.37116e+07	1.71754e+07	3.73289e+07	5.93227e+07	2.51418e+07	1.31972e+08	1.14424e+08
Q15661	Tryptase alpha/beta-1 [OS=Homo sapiens]	267.12	86	FALSE		Peak Found	High	Peak Found	High	Not Found	Peak Found	Peak Found	Peak Found	Peak Found	High	High	High	High	High		97.2	77.1	3.8	46.6		1.1	15	12.4	6.1	43.1	416.6	115.5	246.2	319.2		1.19545e+08	9.48059e+07	4.72084e+06	5.73402e+07		1.30231e+06	1.84587e+07	1.52232e+07	7.53396e+06	5.29772e+07	5.12164e+08	1.42055e+08	3.02751e+08	3.92404e+08
P33121	Long-chain-fatty-acid--CoA ligase 1 [OS=Homo sapiens]	262.73	90	FALSE		High	Peak Found	High	High	High	High	Peak Found	Peak Found	Peak Found	Peak Found	Peak Found	Peak Found	High	High		150.2	32.3	141.9	75.9	52.6	331.3	36	69.7	20.7	27.8	5	1.3	253	202.4		1.10186e+08	2.3697e+07	1.04054e+08	5.56831e+07	3.85542e+07	2.42988e+08	2.64109e+07	5.10931e+07	1.51885e+07	2.03968e+07	3.68873e+06	949587	1.85569e+08	1.48488e+08
P15311	Ezrin [OS=Homo sapiens]	262.2	112	FALSE		Peak Found	High	High	High	Peak Found	High	Peak Found	Peak Found	Peak Found	Peak Found	High	High	Peak Found	Peak Found		146.8	63.2	133.9	164.4	40.1	109.1	13.4	26.4	70.4	35.8	293.5	198.4	35.6	68.9		1.19369e+07	5.1419e+06	1.08902e+07	1.3368e+07	3.26464e+06	8.87132e+06	1.09136e+06	2.14397e+06	5.72519e+06	2.90902e+06	2.38624e+07	1.61299e+07	2.89735e+06	5.60623e+06
Q96A32	Myosin regulatory light chain 2, skeletal muscle isoform [OS=Homo sapiens]	260.43	66	FALSE		High	Peak Found	Peak Found	Peak Found	Not Found	Peak Found	Peak Found	Peak Found	Peak Found	Not Found	Peak Found	Peak Found	Peak Found	Peak Found		1388.5	0.1	0.1	0.8				1.9	1.3		2.5	0.3	2.9	1.6		3.39164e+09	281191	261194	1.97566e+06				4.63014e+06	3.18366e+06		6.15399e+06	631443	6.98252e+06	3.99704e+06
P12277	Creatine kinase B-type [OS=Homo sapiens]	260.01	81	FALSE		High	High	High	High	High	High	Peak Found	Peak Found	Peak Found	High	Peak Found	High	High	High		317.7	138.5	112.6	83.5	17.1	54	9.2	2	0.3	106.6	179.4	92.7	146.2	140.1		8.71495e+08	3.79894e+08	3.08839e+08	2.29137e+08	4.69884e+07	1.48272e+08	2.51205e+07	5.51732e+06	958364	2.92452e+08	4.92281e+08	2.54389e+08	4.0116e+08	3.8446e+08
P60981-1	Destrin [OS=Homo sapiens]	258.93	90	FALSE		Peak Found	High	High	High	Peak Found	High	High	High	High	High	High	High	High	High		11.7	82.7	141.9	145.7	19.1	126.5	60.1	47.7	64.4	32.7	163.9	155.2	172.9	175.6		4.5013e+06	3.17855e+07	5.45336e+07	5.60116e+07	7.35886e+06	4.86496e+07	2.30913e+07	1.83443e+07	2.4753e+07	1.25666e+07	6.2998e+07	5.96625e+07	6.64751e+07	6.74922e+07
Q05707-1	Collagen alpha-1(XIV) chain [OS=Homo sapiens]	258.22	89	FALSE		Peak Found	High	Peak Found	High	Peak Found	Peak Found	High	Peak Found	High	Peak Found	High	High	High	High		19.1	122.8	11.6	41.7	3.1	4.2	27.5	28.3	32.6	5.4	522.1	299.7	70.4	211.7		1.52623e+07	9.80323e+07	9.2433e+06	3.32669e+07	2.50312e+06	3.35827e+06	2.19314e+07	2.25852e+07	2.60041e+07	4.29519e+06	4.1675e+08	2.39244e+08	5.61638e+07	1.68961e+08
Q14847	LIM and SH3 domain protein 1 [OS=Homo sapiens]	258.08	93	FALSE		Peak Found	High	High	High	High	High	Peak Found	High	Peak Found	High	High	High	High	High		8.3	82.4	147.6	132.4	26.3	100.3	13.5	12.4	10.7	38.9	282.3	180.6	181.9	182.4		7.43357e+06	7.36007e+07	1.31916e+08	1.18312e+08	2.35463e+07	8.96344e+07	1.20532e+07	1.1043e+07	9.53479e+06	3.47534e+07	2.52294e+08	1.61434e+08	1.62563e+08	1.63018e+08
P04179	Superoxide dismutase [Mn], mitochondrial [OS=Homo sapiens]	253.98	74	FALSE		High	High	High	High	High	High	High	High	High	High	High	High	High	High		120.3	66.3	75.1	69.4	13.2	81	25.1	86.4	109.1	53.2	247.5	138.5	110.9	203.9		7.18649e+07	3.96226e+07	4.49038e+07	4.1502e+07	7.9045e+06	4.84069e+07	1.49765e+07	5.16553e+07	6.52287e+07	3.18046e+07	1.47911e+08	8.27843e+07	6.62788e+07	1.21834e+08
P52895	Aldo-keto reductase family 1 member C2 [OS=Homo sapiens]	252.52	96	FALSE		Peak Found	High	High	High	High	High	Peak Found	Peak Found	Peak Found	High	High	High	High	High		2.4	64.1	135.2	45.3	28	146.8	21.1	21.2	31.9	47.1	159.7	130.5	346.6	220		4.52641e+06	1.18951e+08	2.50872e+08	8.39931e+07	5.18949e+07	2.72372e+08	3.91726e+07	3.93234e+07	5.92227e+07	8.7355e+07	2.96248e+08	2.42186e+08	6.4297e+08	4.08166e+08
P30084	Enoyl-CoA hydratase, mitochondrial [OS=Homo sapiens]	251.63	68	FALSE		High	High	High	High	High	High	Not Found	Not Found	Not Found	Peak Found	High	High	High	High		566.7	48.9	104.5	77.4	22.8	118.7				14.4	97.7	41.8	165.7	141.2		3.53376e+08	3.04914e+07	6.51849e+07	4.8265e+07	1.42381e+07	7.40284e+07				9.0108e+06	6.09529e+07	2.60885e+07	1.03361e+08	8.80518e+07
P09651-1	Heterogeneous nuclear ribonucleoprotein A1 [OS=Homo sapiens]	248.72	74	FALSE		High	High	High	High	High	High	High	High	Peak Found	High	High	High	High	High		22.1	85.7	116.1	152.6	17.5	79.3	35.1	43.7	34.5	11.1	367.2	197.9	114.4	122.9		1.18693e+07	4.60142e+07	6.23628e+07	8.19648e+07	9.42581e+06	4.25874e+07	1.88459e+07	2.34694e+07	1.85083e+07	5.95321e+06	1.97241e+08	1.0632e+08	6.14512e+07	6.6025e+07
P60903	Protein S100-A10 [OS=Homo sapiens]	247.94	101	FALSE		Peak Found	High	High	High	High	High	High	High	High	High	High	High	High	High		5.6	58.9	96.8	56.9	12.4	116.6	82.7	73.6	51.8	58.3	294.8	126.2	205.9	159.4		1.10792e+07	1.15697e+08	1.89993e+08	1.11749e+08	2.42666e+07	2.28959e+08	1.62355e+08	1.44489e+08	1.01621e+08	1.1443e+08	5.78685e+08	2.4776e+08	4.04265e+08	3.12935e+08
P47756-1	F-actin-capping protein subunit beta [OS=Homo sapiens]	247.43	69	FALSE		High	Not Found	Not Found	Not Found	Not Found	Not Found	Not Found	Not Found	Not Found	Not Found	Not Found	Not Found	Peak Found	Peak Found
P47756-2	Isoform 2 of F-actin-capping protein subunit beta [OS=Homo sapiens]	246.56	71	FALSE		Peak Found	High	High	High	High	Peak Found	Peak Found	Peak Found	Peak Found	Peak Found	Peak Found	Peak Found	Peak Found	Peak Found		130.6	47.5	95.7	108.8	35	86.7	193.9	92.2	43.4	21.8	214.8	99.4	99.8	130.4		7.11031e+07	2.58679e+07	5.20927e+07	5.92613e+07	1.90837e+07	4.72117e+07	1.05563e+08	5.02016e+07	2.36329e+07	1.18843e+07	1.16969e+08	5.41287e+07	5.43367e+07	7.10323e+07
Q04828	aldo-keto reductase family 1 member C1 [OS=Homo sapiens]	245.88	85	FALSE		Not Found	Peak Found	Peak Found	Peak Found	Peak Found	Peak Found	Not Found	Not Found	Not Found	Peak Found	Peak Found	High	High	High		5.4	78	153.2	74.1	44.5	184.1				49.1	116	113.6	325.6	256.3		1.4431e+06	2.09244e+07	4.1096e+07	1.98797e+07	1.1935e+07	4.93929e+07				1.31595e+07	3.11231e+07	3.04842e+07	8.73433e+07	6.87589e+07
Q99983	osteomodulin [OS=Homo sapiens]	244.86	82	FALSE		Peak Found	High	High	High	Peak Found	High	High	High	High	Peak Found	Peak Found	Peak Found	Peak Found	Peak Found		5.3	73.9	194.4	158.4	11.7	139.6	654.7	118.8	19.4	1.1	12.1	7.9	0.9	1.7		5.59777e+06	7.75378e+07	2.04078e+08	1.66251e+08	1.2316e+07	1.46592e+08	6.87385e+08	1.24704e+08	2.03911e+07	1.1671e+06	1.27518e+07	8.28751e+06	965686	1.77227e+06
P11047	Laminin subunit gamma-1 [OS=Homo sapiens]	244.42	66	FALSE		Peak Found	High	High	High	High	High	Not Found	Peak Found	Not Found	Peak Found	High	Peak Found	High	High		26.9	21.7	119.5	87.4	21.4	140.4		5.1		15.5	103.6	5.7	404.8	448		1.03908e+07	8.37332e+06	4.61097e+07	3.37167e+07	8.2586e+06	5.41505e+07		1.97461e+06		5.98734e+06	3.9954e+07	2.19902e+06	1.56159e+08	1.7285e+08
Q9UKZ9	Procollagen C-endopeptidase enhancer 2 [OS=Homo sapiens]	244.03	92	FALSE		Peak Found	High	High	High	Peak Found	High	High	High	High	Peak Found	Peak Found	Peak Found	Peak Found	Peak Found		30	16.1	35.8	4.8	4.7	84	424.8	333.7	422.6	10.5	6.4	3	14.9	8.8		6.31752e+07	3.38621e+07	7.54081e+07	10023065	9.87539e+06	1.77205e+08	8.95821e+08	7.0374e+08	8.91164e+08	2.21481e+07	1.35093e+07	6.42659e+06	3.14121e+07	1.85635e+07
P00352	Retinal dehydrogenase 1 [OS=Homo sapiens]	240.16	82	FALSE		High	High	Peak Found	High	High	High	Peak Found	Peak Found	Peak Found	High	High	High	High	High		96.8	44.8	47.5	64.3	49.1	39.5	2.4	37.9		133	243.3	89.7	301.9	249.7		3.91506e+07	1.8107e+07	1.92268e+07	2.60013e+07	1.98679e+07	1.59893e+07	975918	1.53115e+07		5.37911e+07	9.83767e+07	3.62892e+07	1.22085e+08	1.00984e+08
Q99972	myocilin [OS=Homo sapiens]	237.91	67	FALSE		Peak Found	High	Peak Found	Peak Found	Peak Found	Peak Found	Peak Found	Peak Found	Peak Found	High	High	High	High	Peak Found		39.1	12.6	3.6	10.3	5.4	7.5	9.8	32.6	35.4	701.6	369	132.6	24	16.5		2.5652e+07	8.27969e+06	2.39207e+06	6.78783e+06	3.55709e+06	4.91802e+06	6.45896e+06	2.14013e+07	2.32449e+07	4.60769e+08	2.42361e+08	8.70837e+07	1.57633e+07	1.08093e+07
O00299	chloride intracellular channel protein 1 [OS=Homo sapiens]	236.27	97	FALSE		High	High	High	High	High	High	High	High	High	High	High	High	High	High		6.6	69	106	111.2	27.2	84.1	33.5	50.9	67.5	32.7	278.4	212	143.5	177.3		7.42631e+06	7.75543e+07	1.19154e+08	1.2502e+08	3.06133e+07	9.45679e+07	3.76303e+07	5.72592e+07	7.59017e+07	3.67027e+07	3.12854e+08	2.38316e+08	1.61255e+08	1.99283e+08
O75112-6	Isoform 6 of LIM domain-binding protein 3 [OS=Homo sapiens]	235.96	54	FALSE		High	Not Found	Not Found	Peak Found	Not Found	Not Found	Not Found	Not Found	Not Found	Not Found	Not Found	Not Found	Not Found	Not Found		1396.1			3.9												2.26709e+08			634227
P27816-1	Microtubule-associated protein 4 [OS=Homo sapiens]	233.41	71	FALSE		Peak Found	High	High	High	Peak Found	High	Peak Found	Peak Found	Peak Found	Peak Found	High	High	High	High		43	52.6	107.2	98.5	9.5	103.6	14.8	19	4	20.9	386.5	228	198.3	114		1.8986e+07	2.32111e+07	4.73041e+07	4.34641e+07	4.20815e+06	4.57282e+07	6.51971e+06	8.39297e+06	1.76609e+06	9.2291e+06	1.70545e+08	1.00612e+08	8.74857e+07	5.0279e+07
P01617	Ig kappa chain V-II region TEW [OS=Homo sapiens]	229.87	61	FALSE		Peak Found	High	High	High	High	High	High	High	High	High	High	High	High	High		3.2	86.7	95.2	164	84.4	88.2	37.2	74.7	148	89.8	142.7	97.9	160.5	127.3		3.41158e+06	9.14184e+07	1.00378e+08	172790868	8.89688e+07	9.29714e+07	3.91874e+07	7.87736e+07	1.55987e+08	9.46779e+07	1.50347e+08	1.03184e+08	1.69197e+08	1.34141e+08
P52179-1	Myomesin-1 [OS=Homo sapiens]	228.68	60	FALSE		High	Peak Found	Peak Found	Peak Found	Peak Found	Peak Found	Peak Found	Peak Found	Peak Found	Peak Found	Peak Found	Peak Found	Peak Found	Peak Found		939.9	11.4	2.1	4.5	7.6	15	53.4	88.5	45.6	30.6	104.9	29.8	45.7	21.1		1.13784e+09	1.38256e+07	2.56461e+06	5.42326e+06	9.17219e+06	1.81651e+07	6.46269e+07	1.07078e+08	5.52586e+07	3.70136e+07	1.26949e+08	3.61053e+07	5.53085e+07	2.55014e+07
Q15365	Poly(RC)-binding protein 1 [OS=Homo sapiens]	228.11	74	FALSE		High	High	High	High	Peak Found	High	High	High	Peak Found	High	High	High	High	High		131.6	54.3	105	90.2	16.4	88.3	48.1	31.2	32.4	24	317.7	157.5	148.8	154.5		8.61729e+07	3.55555e+07	6.87504e+07	5.90326e+07	1.07175e+07	5.78334e+07	3.15009e+07	2.04364e+07	2.12181e+07	1.57136e+07	2.08021e+08	1.03142e+08	9.74463e+07	1.01161e+08
Q15084-2	Isoform 2 of Protein disulfide-isomerase A6 [OS=Homo sapiens]	227.65	67	FALSE		Peak Found	High	High	High	Peak Found	High	High	High	Peak Found	Peak Found	High	High	High	High		6	115.2	164.4	136.1	12.1	78.4	112.3	44.4	17	5.3	279.6	131	111.4	186.8		3.22263e+06	6.14606e+07	8.77338e+07	7.26049e+07	6.4745e+06	4.18279e+07	5.99077e+07	2.36882e+07	9.06219e+06	2.85402e+06	1.49218e+08	6.99092e+07	5.94266e+07	9.9655e+07
P08294	Extracellular superoxide dismutase [Cu-Zn] [OS=Homo sapiens]	224.87	67	FALSE		Peak Found	High	High	High	Peak Found	High	High	High	High	High	High	High	High	High		3.4	58.3	24.2	6.7	0.5	56.2	235.2	441.6	195.6	88.4	116.2	78	60	35.6		4.43982e+06	7.57858e+07	3.14987e+07	8.7386e+06	612396	7.2997e+07	3.056e+08	5.73672e+08	2.54081e+08	1.14897e+08	1.50926e+08	1.0138e+08	7.80005e+07	4.62268e+07
Q00610-1	Clathrin heavy chain 1 [OS=Homo sapiens]	224.79	68	FALSE		Peak Found	High	High	High	Peak Found	High	Peak Found	Peak Found	Peak Found	Peak Found	High	High	High	High		20.6	82.9	101.4	64.3	193.5	113.1	14.8	20.6	34.9	178.4	183.7	78.4	111.3	202.3		2.27875e+07	9.18887e+07	1.12415e+08	7.12691e+07	2.14456e+08	1.25326e+08	1.64207e+07	2.28088e+07	3.86341e+07	1.97736e+08	2.03666e+08	8.69024e+07	1.23365e+08	2.24313e+08
P35241-5	Isoform 5 of Radixin [OS=Homo sapiens]	224.06	100	FALSE		Not Found	Peak Found	High	Not Found	Not Found	Not Found	Not Found	Not Found	Not Found	Not Found	Not Found	Not Found	Not Found	Not Found			280.9	1119.1														151817	604720
O75083	WD repeat-containing protein 1 [OS=Homo sapiens]	215.96	81	FALSE		High	High	High	High	High	High	High	High	Peak Found	High	High	High	High	High		108.4	41.6	93.9	118.9	21.8	102.5	38.4	43.9	32.6	23.6	282.3	124.3	161.7	206.1		8.85675e+07	3.40178e+07	7.67659e+07	9.7189e+07	1.77949e+07	8.37269e+07	3.13727e+07	3.58893e+07	2.66244e+07	1.92936e+07	2.30643e+08	1.01579e+08	1.32109e+08	1.68363e+08
P00367	Glutamate dehydrogenase 1, mitochondrial [OS=Homo sapiens]	213.9	69	FALSE		Peak Found	High	High	High	Peak Found	High	Peak Found	Not Found	Peak Found	High	High	High	High	High		14.4	92.9	93.9	99.3	9.2	122.9	8.5		2.9	26	310	305.7	192.3	121.9		9.62203e+06	6.20886e+07	6.27323e+07	6.63656e+07	6.17696e+06	8.21522e+07	5.68251e+06		1.9455e+06	1.73583e+07	2.07143e+08	2.04302e+08	1.28517e+08	8.14842e+07
P01625	Ig kappa chain V-IV region Len [OS=Homo sapiens]	213.83	59	FALSE		Not Found	High	High	High	High	High	High	High	High	High	High	High	High	High			96.4	115.2	211.7	33.6	85.1	65.1	67.6	84.1	79.8	167.9	92.8	175.8	124.9			2.77888e+07	3.32098e+07	61059778	9.6998e+06	2.45449e+07	1.87784e+07	1.95073e+07	2.42512e+07	2.30144e+07	4.84229e+07	2.67547e+07	5.06915e+07	3.60115e+07
Q04917	14-3-3 protein eta [OS=Homo sapiens]	211.01	96	FALSE		Peak Found	High	High	High	Peak Found	High	Peak Found	Peak Found	Peak Found	Peak Found	High	High	High	High		7.5	92.9	115.3	140.1	7	88.9	4.8	11			341.8	240.3	136.8	213.6		843879	1.0474e+07	1.30009e+07	1.57937e+07	789789	1.00224e+07	536248	1.23843e+06			3.85399e+07	2.70969e+07	1.54242e+07	2.40766e+07
Q9UKU9	angiopoietin-related protein 2 [OS=Homo sapiens]	209.27	64	FALSE		Peak Found	High	High	Peak Found	Peak Found	High	High	High	High	Peak Found	High	High	Peak Found	Peak Found		33.2	36.6	47.6	14.2	4.3	142.5	465.7	277	224.3	3.6	64.7	57.1	11	18.3		1.87046e+07	2.06161e+07	2.67887e+07	7.97597e+06	2.41557e+06	8.02577e+07	2.62209e+08	1.55939e+08	1.26261e+08	2.02115e+06	3.64121e+07	3.21692e+07	6.18094e+06	1.02854e+07
P04196	Histidine-rich glycoprotein [OS=Homo sapiens]	208.47	73	FALSE		Peak Found	High	High	High	High	High	High	High	High	High	High	High	High	High		3.2	95.1	141.7	170.5	72.1	107.4	97.2	157.5	181.2	67.7	88.7	102.2	64.9	50.8		1.87362e+06	5.62765e+07	8.38423e+07	100849904	4.26353e+07	6.35343e+07	5.74836e+07	9.32002e+07	1.07187e+08	4.00286e+07	5.24519e+07	6.04436e+07	3.83779e+07	3.00362e+07
P45378-1	Troponin T, fast skeletal muscle [OS=Homo sapiens]	208.46	54	FALSE		High	Peak Found	Peak Found	Peak Found	Peak Found	Peak Found	Peak Found	Peak Found	Peak Found	Peak Found	Peak Found	Peak Found	Peak Found	Peak Found		1320.9	3.3	2.1	2.8	2.8	1.2		3.1	7		28.7	19.3	2.6	6.1		1.56056e+09	3.8645e+06	2.52981e+06	3.24977e+06	3.35853e+06	1.43951e+06		3.67831e+06	8.28922e+06		3.39624e+07	2.28457e+07	3.10627e+06	7.16402e+06
P51911	Calponin-1 [OS=Homo sapiens]	207.35	56	FALSE		Peak Found	Peak Found	Peak Found	High	Not Found	Peak Found	Peak Found	Peak Found	Peak Found	High	High	High	High	High		99	11.5	10.5	22		17.8	6.4	4.6	18.4	49.4	273	100.4	424.6	362.7		6.84578e+07	7.92776e+06	7.22888e+06	1.51982e+07		1.22856e+07	4.39779e+06	3.16028e+06	1.26926e+07	3.41138e+07	1.88693e+08	6.93592e+07	2.93452e+08	2.50675e+08
P13010	X-ray repair cross-complementing protein 5 [OS=Homo sapiens]	205.5	54	FALSE		Peak Found	High	High	High	High	High	High	Peak Found	Peak Found	Peak Found	High	High	High	High		6.1	88.4	187.9	156.6	15	120.3	17.4	22.4	11	4.8	281.1	147.3	145.5	196.2		1.23709e+06	1.80388e+07	3.83184e+07	3.19494e+07	3.05817e+06	2.45412e+07	3.54469e+06	4.57596e+06	2.24513e+06	986249	5.7335e+07	3.00433e+07	2.9671e+07	4.00203e+07
P13804-1	Electron transfer flavoprotein subunit alpha, mitochondrial [OS=Homo sapiens]	204.28	53	FALSE		High	High	High	High	High	High	Not Found	Not Found	Not Found	Not Found	High	High	High	High		924.2	40.4	73.7	53.9	5.5	86.8					57.3	40.1	53.3	64.8		4.11751e+08	1.80058e+07	3.28501e+07	2.40262e+07	2.43253e+06	3.86512e+07					2.55305e+07	1.78667e+07	2.37585e+07	2.88656e+07
P55084	Trifunctional enzyme subunit beta, mitochondrial [OS=Homo sapiens]	202	69	FALSE		High	High	High	High	Peak Found	High	Peak Found	Peak Found	Peak Found	Peak Found	High	High	High	High		349.9	58.5	63.7	116.1	32.5	82.4	55.5	54.6	92.1	55.8	86.4	48.2	176.1	128.1		9.15661e+08	1.5312e+08	1.66785e+08	3.03905e+08	8.50964e+07	2.15519e+08	1.45284e+08	1.4286e+08	2.41096e+08	1.46079e+08	2.26089e+08	1.26204e+08	4.60935e+08	3.35281e+08
Q71DI3	histone H3.2 [OS=Homo sapiens]	201.79	115	FALSE		Not Found	High	High	High	Not Found	High	Not Found	Not Found	Not Found	Not Found	High	High	High	Peak Found			86.4	151.3	706		87.8					73.9	150.4	96.6	47.7			3.81699e+06	6.68289e+06	31184199		3.87861e+06					3.26214e+06	6.64166e+06	4.26663e+06	2.10504e+06
P26447	Protein S100-A4 [OS=Homo sapiens]	200.5	116	FALSE		High	High	High	High	High	High	High	High	High	High	High	High	High	High		17.3	50.8	37.5	30.3	15.2	34	34.5	48.1	56.5	43.7	306.7	254	201.4	269.9		4.96517e+07	1.46024e+08	1.07677e+08	8.7102e+07	4.36553e+07	9.77688e+07	9.90549e+07	1.38246e+08	1.62228e+08	1.25489e+08	8.81271e+08	7.29855e+08	5.78709e+08	7.75576e+08
Q03252	Lamin-B2 [OS=Homo sapiens]	199.74	79	FALSE		Peak Found	High	High	High	High	High	Peak Found	Peak Found	High	High	High	High	High	High		63.6	74.7	122.1	94	10.4	112.6	35	36.2	10.9	14.3	388.3	182.5	102.1	153.3		4.22932e+07	4.96391e+07	8.11989e+07	62500620	6.9163e+06	7.48605e+07	2.32637e+07	2.40775e+07	7.2289e+06	9.48152e+06	2.58136e+08	1.21314e+08	6.78662e+07	1.01896e+08
Q05469-1	hormone-sensitive lipase [OS=Homo sapiens]	199.42	59	FALSE		Peak Found	High	High	Peak Found	High	High	Peak Found	Peak Found	Peak Found	Peak Found	Peak Found	Peak Found	High	High		29.9	44.8	205.6	28.1	55.6	328	13.2	3.1	16.7	9	15.6	11.5	381.7	257.1		1.22252e+07	1.8312e+07	8.39737e+07	1.14946e+07	2.27284e+07	1.33979e+08	5.39303e+06	1.27888e+06	6.81766e+06	3.66603e+06	6.35855e+06	4.69639e+06	1.55934e+08	1.05044e+08
P23141-2	Isoform 2 of Liver carboxylesterase 1 [OS=Homo sapiens]	197.04	61	FALSE		Peak Found	High	High	High	High	High	Peak Found	Peak Found	Peak Found	Peak Found	Peak Found	Peak Found	High	High		15.7	88.9	340.2	54.4	115	545.4	0.8	14.3	25.3	8.3	26.4	2.7	74.1	88.5		5.25693e+06	2.98175e+07	1.14104e+08	1.82447e+07	3.85528e+07	1.82918e+08	259967	4.79814e+06	8.50045e+06	2.7725e+06	8.845e+06	892882	2.48548e+07	2.9681e+07
P10768	S-formylglutathione hydrolase [OS=Homo sapiens]	196.89	64	FALSE		High	High	High	High	High	High	High	Peak Found	Peak Found	Peak Found	High	High	High	High		163.5	70.5	107.8	75.7	48.4	108.4	41.1	42.4	15.4	40.3	230.5	108.7	162.6	184.6		1.10708e+08	4.77187e+07	7.30004e+07	51218463	3.2797e+07	7.34088e+07	2.78365e+07	2.86872e+07	1.04111e+07	2.73055e+07	1.56037e+08	7.3576e+07	1.10086e+08	1.24981e+08
Q9BYJ0	Fibroblast growth factor-binding protein 2 [OS=Homo sapiens]	196.77	53	FALSE		Peak Found	High	High	Peak Found	Not Found	High	High	High	Peak Found	Not Found	Peak Found	Peak Found	Peak Found	Peak Found		2.9	145.9	68.3	20.6		404.1	643.6	63.5	14.4		18.3	4.9	8.9	4.6		1.92867e+06	9.65416e+07	4.51866e+07	1.36435e+07		2.67391e+08	4.25817e+08	4.20319e+07	9.5267e+06		1.2103e+07	3.21752e+06	5.88779e+06	3.02659e+06
P0C0S5	Histone H2A.Z [OS=Homo sapiens]	194.88	88	FALSE		Peak Found	High	High	High	Peak Found	High	Peak Found	High	High	High	High	High	Peak Found	High		24.5	79.4	147.1	130	20.3	171.8	5.8	45.7	36.3	39.7	242.6	152.8	103.5	200.6		6.64179e+06	2.15146e+07	3.9852e+07	3.52248e+07	5.48859e+06	4.65409e+07	1.5739e+06	1.23695e+07	9.83862e+06	1.07435e+07	6.57339e+07	4.14007e+07	2.80463e+07	5.43475e+07
O00159-1	Unconventional myosin-Ic [OS=Homo sapiens]	194.21	68	FALSE		Peak Found	High	High	High	High	High	Peak Found	Peak Found	Peak Found	High	High	Peak Found	High	High		8.2	33.9	103.5	33.8	24.6	274.2	15.7	12.1	11.5	46.2	152.4	50.8	315.4	317.7		3.25245e+06	1.3414e+07	4.09262e+07	1.33414e+07	9.71752e+06	1.08373e+08	6.19973e+06	4.79358e+06	4.55437e+06	1.82766e+07	6.02188e+07	2.00771e+07	1.24648e+08	1.2555e+08
P49748-3	Isoform 3 of Very long-chain specific acyl-CoA dehydrogenase, mitochondrial [OS=Homo sapiens]	193.58	69	FALSE		High	High	High	High	High	High	Peak Found	Peak Found	Peak Found	Peak Found	High	High	High	High		740.7	34.3	79	70.8	12.7	148	5.9	16.6	18.1	10.8	87.3	55.6	51.9	68.2		6.43943e+08	2.98443e+07	6.86983e+07	6.15107e+07	1.10226e+07	1.28675e+08	5.12951e+06	1.44708e+07	1.57242e+07	9.39394e+06	7.59208e+07	4.83373e+07	4.51344e+07	5.92812e+07
O75390	citrate synthase, mitochondrial [OS=Homo sapiens]	192.12	65	FALSE		High	High	High	High	Peak Found	High	Peak Found	Peak Found	Peak Found	High	High	High	High	High		784.7	23	80.4	67.1	14	109.7	4.1	17.1	7.7	8.4	54.8	27.9	94	107.1		4.714e+08	1.38249e+07	4.82783e+07	4.0284e+07	8.4261e+06	6.58899e+07	2.47238e+06	1.02459e+07	4.63313e+06	5.06807e+06	3.28976e+07	1.67834e+07	5.64644e+07	6.43293e+07
Q14697-2	Isoform 2 of Neutral alpha-glucosidase AB [OS=Homo sapiens]	192.02	54	FALSE		Peak Found	High	High	High	High	High	Peak Found	Peak Found	Peak Found	High	High	High	High	High		37.9	63.9	163.2	140.3	43.5	144.7	32.8	15.6	18.3	31.3	263	78.6	172.1	194.7		1.79149e+07	3.02186e+07	7.71942e+07	6.63536e+07	2.05707e+07	6.84491e+07	1.55114e+07	7.37383e+06	8.6485e+06	1.48233e+07	1.24375e+08	3.71933e+07	8.13967e+07	9.20671e+07
Q9BXR6	Complement factor H-related protein 5 [OS=Homo sapiens]	191.94	73	FALSE		Peak Found	Peak Found	Peak Found	Peak Found	Peak Found	Peak Found	High	High	High	Peak Found	Peak Found	Peak Found	Peak Found	Peak Found		18.6	25.9	22.1	15	43.4	15.3	90.2	394.6	659.3	38.5	18.6	17.8	16.5	24.2		3.54842e+07	4.95684e+07	4.22831e+07	2.87581e+07	8.29206e+07	2.92874e+07	1.72415e+08	7.54678e+08	1.26095e+09	7.35925e+07	3.56597e+07	3.39621e+07	3.16311e+07	4.63334e+07
P12110	Collagen alpha-2(VI) chain [OS=Homo sapiens]	188.22	66	FALSE		Peak Found	High	Peak Found	Peak Found	Peak Found	High	High	High	High	High	High	High	High	High		3.1	30.9	6.4	8.1		11.2	271.4	573.7	126.2	46.9	147.4	104.1	59	11.6		2.60842e+06	2.59694e+07	5.38394e+06	6.81142e+06		9.4154e+06	2.28235e+08	4.82445e+08	1.06131e+08	3.94215e+07	1.23989e+08	8.75087e+07	4.96451e+07	9.7882e+06
Q15019-2	Isoform 2 of Septin-2 [OS=Homo sapiens]	187.39	58	FALSE		Peak Found	High	High	High	Peak Found	High	Peak Found	Peak Found	Peak Found	Peak Found	High	High	High	High		61.3	74.8	128.8	126.3	11.4	147.3	41.7	28.5	14.6	9.9	250.1	191.8	156.9	156.7		3.6346e+07	4.43419e+07	7.63597e+07	7.48867e+07	6.75181e+06	8.73614e+07	2.47263e+07	1.69044e+07	8.68535e+06	5.86816e+06	1.48322e+08	1.13739e+08	9.30259e+07	9.29506e+07
P55268	laminin subunit beta-2 [OS=Homo sapiens]	186.97	54	FALSE		Peak Found	Peak Found	High	Peak Found	Peak Found	Peak Found	Peak Found	Peak Found	Peak Found	Peak Found	High	Peak Found	High	High		122.8	18.7	33.4	22.7	11	48.2	2.8	45.3	12.4	29.9	169.1	53.7	388.2	441.8		5.3946e+07	8.22475e+06	1.46469e+07	9971674	4.8438e+06	2.11628e+07	1.22126e+06	1.99031e+07	5.4629e+06	1.31164e+07	7.42485e+07	2.3581e+07	1.70499e+08	1.94006e+08
P52943	Cysteine-rich protein 2 [OS=Homo sapiens]	186.66	70	FALSE		High	High	High	High	High	High	High	High	Peak Found	High	High	High	High	High		10.1	62.8	73.1	84.8	6.7	80.5	39.4	41	52.9	47.9	341.9	280.6	134.9	143.3		6.48361e+06	4.0302e+07	4.68982e+07	5.44479e+07	4.29967e+06	5.17016e+07	2.53128e+07	2.63385e+07	3.39614e+07	3.07772e+07	2.19463e+08	1.8013e+08	8.6564e+07	9.19619e+07
P68431	Histone H3.1 [OS=Homo sapiens]	186.14	112	FALSE		Not Found	High	High	High	Peak Found	Peak Found	Peak Found	Peak Found	Peak Found	Not Found	High	High	High	Peak Found			124	60.4	432.5	13.5	70.5	11.8	8.7	19.2		252.8	181.8	184.2	40.4			1.19434e+07	5.82208e+06	41663222	1.30328e+06	6.7901e+06	1.13561e+06	840650	1.85267e+06		2.43548e+07	1.75141e+07	1.77395e+07	3.89135e+06
P46940	Ras GTPase-activating-like protein IQGAP1 [OS=Homo sapiens]	185.5	57	FALSE		Peak Found	High	High	High	Peak Found	High	Peak Found	Peak Found	Peak Found	Peak Found	High	High	High	High		8.1	29.6	53.4	62.6	8.6	43	15.6	11.8	9.5	21.6	453.3	194.6	249.8	238.6		3.50817e+06	1.28627e+07	2.32408e+07	2.72104e+07	3.72294e+06	1.87136e+07	6.76408e+06	5.12908e+06	4.14045e+06	9.39094e+06	1.97093e+08	8.46111e+07	1.0863e+08	1.03733e+08
P60842	Eukaryotic initiation factor 4A-I [OS=Homo sapiens]	184.68	67	FALSE		Peak Found	High	High	High	Peak Found	High	High	High	Peak Found	High	High	High	High	High		40.8	72.5	131.8	140.4	29.4	98.7	43.4	60.5	67	43.4	259.9	150.4	128.3	133.4		2.17518e+07	3.86931e+07	7.03202e+07	7.48987e+07	1.57045e+07	5.26849e+07	2.31787e+07	3.23066e+07	3.57245e+07	2.31375e+07	1.38689e+08	8.02652e+07	6.84654e+07	7.11834e+07
Q8NBS9-1	Thioredoxin domain-containing protein 5 [OS=Homo sapiens]	182.83	56	FALSE		Peak Found	High	High	High	Peak Found	High	Peak Found	Peak Found	Peak Found	Peak Found	High	High	High	High		14.1	47.2	154.7	161.1	7.2	93.1	60.6	39.2	27.4	7.4	311.2	157.6	128.9	190.3		7.91719e+06	2.65292e+07	8.69799e+07	9.06028e+07	4.07423e+06	5.23615e+07	3.40868e+07	2.20571e+07	1.54005e+07	4.17526e+06	1.75035e+08	8.86403e+07	7.24641e+07	1.07012e+08
P07858	Cathepsin B [OS=Homo sapiens]	182.21	58	FALSE		Peak Found	High	High	High	Peak Found	High	High	Peak Found	Peak Found	Peak Found	High	High	High	High		9.5	44.4	82.2	113.5	12	79.8	57.3	43.3	44	2.5	314.3	141.5	263.1	192.7		4.86895e+06	2.28027e+07	4.22064e+07	5.82784e+07	6.14397e+06	4.09937e+07	2.94191e+07	2.22323e+07	2.25972e+07	1.29346e+06	1.61435e+08	7.26618e+07	1.35133e+08	9.89898e+07
P31150	Rab GDP dissociation inhibitor alpha [OS=Homo sapiens]	181.4	45	FALSE		Peak Found	High	High	High	Peak Found	High	Peak Found	Not Found	Not Found	Peak Found	High	Not Found	Peak Found	High		83.6	116	222.4	145.9	104.7	88.9	76.2			51.9	253.1		90.1	167.2		2.4911e+06	3.45558e+06	6.62572e+06	4.34746e+06	3.12033e+06	2.64758e+06	2.27011e+06			1.54784e+06	7.5415e+06		2.68467e+06	4.98147e+06
P02585	Troponin C, skeletal muscle [OS=Homo sapiens]	178.46	57	FALSE		High	High	Not Found	Peak Found	Peak Found	Not Found	Not Found	Peak Found	Not Found	Not Found	Not Found	Not Found	Not Found	Not Found		519.3	46.4	71.9	45.7	0.1	55.1	30.2	37.8	37.4	28.3	184	99.9	123.1	120.7		8.96851e+08	8.01609e+07	1.24213e+08	7.89441e+07	257523	9.51173e+07	5.22234e+07	6.53116e+07	6.46633e+07	4.88352e+07	3.17778e+08	1.72614e+08	2.12614e+08	2.08383e+08
Q9H3U7-2	Isoform 2 of SPARC-related modular calcium-binding protein 2 [OS=Homo sapiens]	178.42	52	FALSE		Peak Found	Peak Found	High	Peak Found	Peak Found	High	High	High	High	Peak Found	Peak Found	Peak Found	Peak Found	Peak Found		21.7	6	71.4	2.3	15.9	108.8	374.4	578.7	209		4.5	4	1	2.2		1.30187e+07	3.60511e+06	4.28097e+07	1.36342e+06	9.53142e+06	6.52455e+07	2.24423e+08	3.46876e+08	1.25293e+08		2.69188e+06	2.4056e+06	626804	1.34147e+06
P06703	protein S100-A6 [OS=Homo sapiens]	176.31	79	FALSE		High	High	High	High	High	High	High	High	High	High	High	High	High	High		27.8	90	86.1	82.4	73.5	57.6	60.7	57	64.9	100.4	238.8	176.2	175.4	109.3		2.90438e+07	9.40718e+07	9.00179e+07	8.60958e+07	7.68629e+07	6.01873e+07	6.34222e+07	5.96268e+07	6.78076e+07	1.04996e+08	2.49688e+08	1.84241e+08	1.83321e+08	1.14234e+08
P52272	Heterogeneous nuclear ribonucleoprotein M [OS=Homo sapiens]	175.04	60	FALSE		Peak Found	High	High	High	Peak Found	High	High	High	Peak Found	Peak Found	High	High	High	High		47.3	61.8	112.6	123.6	6.6	95.8	51.4	31.2	25.2	13.3	373.3	208.4	138.3	111.3		2.96317e+07	3.86985e+07	7.05524e+07	7.73969e+07	4.1084e+06	5.99931e+07	3.22202e+07	1.9564e+07	1.57658e+07	8.32201e+06	2.33811e+08	1.30503e+08	8.6619e+07	6.96968e+07
P17931	Galectin-3 [OS=Homo sapiens]	175.03	76	FALSE		Peak Found	High	High	High	High	High	High	High	High	High	High	High	High	High		26.2	83.5	79.7	115.4	23.5	70.8	55.8	61	52.9	43.9	253.4	124.2	217.9	191.9		1.84386e+07	5.88071e+07	5.6097e+07	81220019	1.65756e+07	4.98215e+07	3.92492e+07	4.2914e+07	3.72267e+07	3.0873e+07	1.78407e+08	8.74186e+07	1.53399e+08	1.35062e+08
P19237	Troponin I, slow skeletal muscle [OS=Homo sapiens]	174.57	60	FALSE		High	Peak Found	Peak Found	Peak Found	Peak Found	Peak Found	Peak Found	Peak Found	Peak Found	Peak Found	Peak Found	Peak Found	Peak Found	Peak Found		1382.7	0.7	1.3	1	0.5	1.2	0.4	0.7	0.3	0.4	4.6	1.5	2.2	2.4		7.60785e+09	4.10281e+06	7.02479e+06	5.54647e+06	2.55235e+06	6.45977e+06	2.09508e+06	4.06377e+06	1.49065e+06	2.4756e+06	2.54305e+07	8.4957e+06	1.23652e+07	1.30926e+07
P42330	Aldo-keto reductase family 1 member C3 [OS=Homo sapiens]	174.46	64	FALSE		Not Found	Peak Found	Not Found	Peak Found	Not Found	Not Found	Peak Found	Not Found	Not Found	Not Found	High	High	High	High			75.5		63.9			44.6				322.9	172.1	536.6	184.4			2.40382e+06		2034544			1.42004e+06				1.0287e+07	5.48298e+06	1.70938e+07	5.87378e+06
Q16658	Fascin [OS=Homo sapiens]	174.44	58	FALSE		Not Found	High	High	High	High	High	High	High	Peak Found	Peak Found	High	High	High	High			86.4	178.4	193.1	33.3	177.4	112.3	96.4	49.1	3.6	140.2	100.8	102.8	126.2			2.8173e+07	5.81666e+07	6.29781e+07	1.0847e+07	5.78543e+07	3.66367e+07	3.14414e+07	1.6019e+07	1.16676e+06	4.57155e+07	3.28872e+07	3.35207e+07	4.11468e+07
P13942-1	Collagen alpha-2(XI) chain [OS=Homo sapiens]	173.57	63	FALSE		Not Found	High	High	Peak Found	Peak Found	High	High	High	Peak Found	Not Found	Peak Found	Peak Found	Peak Found	Peak Found			94.3	193.3	10.4	5.2	300.4	735.2	41.8	12.5		2	2	0.9	1.9			5.31858e+07	1.0898e+08	5.84464e+06	2.93152e+06	1.69346e+08	4.14484e+08	2.35451e+07	7.06183e+06		1.12305e+06	1.1467e+06	525470	1.08775e+06
O00764-1	Pyridoxal kinase [OS=Homo sapiens]	173.43	51	FALSE		Peak Found	High	High	High	High	High	Peak Found	Peak Found	Peak Found	Peak Found	High	High	High	High		36.2	48.5	149.3	55.9	36.4	180.2	10.4	32.7	35.6	99.1	100.1	72.5	295.6	247.5		9.10126e+06	1.22056e+07	3.75796e+07	1.40756e+07	9.17439e+06	4.53519e+07	2.62786e+06	8.22427e+06	8.94839e+06	2.49474e+07	2.51879e+07	1.82479e+07	7.4414e+07	6.23017e+07
P30048	Thioredoxin-dependent peroxide reductase, mitochondrial [OS=Homo sapiens]	173.3	47	FALSE		High	High	High	High	Peak Found	High	Peak Found	Not Found	Not Found	Peak Found	High	High	High	High		491.4	46.7	89.9	76.3	14.9	96.8	11.2			22.9	175.4	106.9	126.6	140.8		2.48959e+08	2.3682e+07	4.55631e+07	3.86476e+07	7.53895e+06	4.90435e+07	5.6985e+06			1.15772e+07	8.88529e+07	5.41757e+07	6.41475e+07	7.13356e+07
P04080	Cystatin-B [OS=Homo sapiens]	172.01	58	FALSE		High	High	High	High	High	High	High	High	High	Peak Found	High	High	High	High		151.9	88.7	145.2	130.2	29.5	106.8	49.2	41.1	44	11.5	174.6	102.8	145.9	178.8		1.45607e+08	8.50303e+07	1.39206e+08	1.24781e+08	2.82455e+07	1.02396e+08	4.71705e+07	3.93627e+07	4.21341e+07	1.09937e+07	1.67376e+08	9.85408e+07	1.39824e+08	1.71366e+08
Q93052	Lipoma-preferred partner [OS=Homo sapiens]	171.85	49	FALSE		Peak Found	High	High	High	Peak Found	High	Peak Found	Peak Found	Peak Found	Peak Found	High	High	High	High		3.4	43.5	53.4	47.2	3.2	53.5	15.1	18.1	7.5	13	318.3	175.5	287.4	360.8		1.42557e+06	1.80465e+07	2.21927e+07	1.95969e+07	1.33008e+06	2.22219e+07	6.27763e+06	7.51416e+06	3.11118e+06	5.40086e+06	1.32186e+08	7.28569e+07	1.19343e+08	1.49841e+08
P49411	elongation factor Tu, mitochondrial [OS=Homo sapiens]	171.58	52	FALSE		High	High	High	High	Peak Found	High	Peak Found	Peak Found	Peak Found	Peak Found	High	High	High	High		503	61.1	112.3	103.6	15.5	101.1	15.1	24.8	14.2	19.8	158	87.8	75.9	107.8		2.70793e+08	3.29034e+07	6.04357e+07	5.5782e+07	8.34948e+06	5.44043e+07	8.11066e+06	1.33617e+07	7.65457e+06	1.06671e+07	8.50715e+07	4.72549e+07	4.08788e+07	5.803e+07
Q9UBF9	Myotilin [OS=Homo sapiens]	171.14	46	FALSE		High	Peak Found	Peak Found	Peak Found	Peak Found	Peak Found	Not Found	Peak Found	Peak Found	Peak Found	Peak Found	Peak Found	Peak Found	Peak Found		1329.3	8.5	3.4	11	7.2	3.7		12.8	12.2			0.7	1.4	9.9		8.42983e+08	5.39964e+06	2.15955e+06	6987943	4.54688e+06	2.33492e+06		8.104e+06	7.71441e+06			441851	857228	6.27103e+06
Q96CX2	BTB/POZ domain-containing protein KCTD12 [OS=Homo sapiens]	171.12	56	FALSE		Peak Found	High	High	High	High	High	Peak Found	Peak Found	Peak Found	Peak Found	High	High	High	High		2.8	90.8	201.6	190.4	20.9	136.7	2	8.8	39.8	2.7	293.3	95.8	124.7	189.6		1.47468e+06	4.77636e+07	1.0603e+08	1.00111e+08	1.09872e+07	7.18954e+07	1.03108e+06	4.64079e+06	2.09444e+07	1.40084e+06	1.54217e+08	5.03894e+07	6.5571e+07	9.96852e+07
O00151	PDZ and LIM domain protein 1 [OS=Homo sapiens]	170.85	51	FALSE		High	High	High	High	Peak Found	Peak Found	Peak Found	Peak Found	Peak Found	Peak Found	High	High	High	High		262.6	43.5	43.4	81.9	13.2	33.6	2.5	12	5.1	11.2	328.2	249.5	138.4	174.9		1.34738e+08	2.23109e+07	2.22632e+07	4.19943e+07	6.75584e+06	1.72223e+07	1.27052e+06	6.14559e+06	2.63374e+06	5.7686e+06	1.68379e+08	1.27995e+08	7.10207e+07	8.97498e+07
P63241-2	Isoform 2 of Eukaryotic translation initiation factor 5A-1 [OS=Homo sapiens]	170.63	52	FALSE		High	High	High	High	High	High	High	Peak Found	High	High	High	High	High	High		161.7	80.8	144.9	150.2	39.2	110.9	50.3	41	54.9	33.1	145.1	133.7	141.9	112.3		9.62653e+07	4.80956e+07	8.62764e+07	8.9402e+07	2.33428e+07	6.60161e+07	2.9951e+07	2.44217e+07	3.26758e+07	1.97105e+07	8.6361e+07	7.95919e+07	8.44868e+07	6.68269e+07
P42765	3-ketoacyl-CoA thiolase, mitochondrial [OS=Homo sapiens]	169.19	46	FALSE		High	High	High	High	High	High	Not Found	Not Found	Not Found	Peak Found	High	High	High	High		606.6	44.2	96.1	92.1	21.6	121.5				3.8	76.3	31.1	166.2	140.4		2.5109e+08	1.82932e+07	3.97734e+07	3.81102e+07	8.95154e+06	5.02837e+07				1.55274e+06	3.15997e+07	1.28877e+07	6.87952e+07	5.81211e+07
P03950	angiogenin [OS=Homo sapiens]	168.99	66	FALSE		Peak Found	High	High	Peak Found	Peak Found	High	High	High	High	High	Peak Found	Peak Found	High	Peak Found		1.5	135.7	173.9	113.1	147.6	226.3	262	155	111.9	8.1	24.7	14	19.8	6.3		3.1448e+06	2.89217e+08	3.70563e+08	2.41085e+08	3.14555e+08	4.82148e+08	5.58239e+08	3.30259e+08	2.38433e+08	1.73385e+07	5.2643e+07	2.97906e+07	4.22858e+07	1.35028e+07
P15531-2	Isoform 2 of Nucleoside diphosphate kinase A [OS=Homo sapiens]	167.71	57	FALSE		Not Found	Not Found	Not Found	Not Found	Not Found	High	Not Found	Not Found	Not Found	Not Found	High	Peak Found	Not Found	High							694.3						705.7									3.48819e+06						3.54537e+06
P22695	Cytochrome b-c1 complex subunit 2, mitochondrial [OS=Homo sapiens]	167.43	56	FALSE		High	High	High	High	High	High	Peak Found	Peak Found	Peak Found	Peak Found	High	High	High	High		46.9	43.7	60.4	11.5	0.3	71.9	285.4	421.6	188.3	76	84.7	46.6	42.3	20.2		8.05492e+08	7.5144e+08	1.03829e+09	1.9839e+08	4.94534e+06	1.23571e+09	4.9047e+09	7.24437e+09	3.23647e+09	1.3067e+09	1.45571e+09	8.00626e+08	7.27314e+08	3.47717e+08
P16157-14	Isoform Er13 of Ankyrin-1 [OS=Homo sapiens]	167.39	51	FALSE		Peak Found	High	High	Peak Found	High	Peak Found	Peak Found	Peak Found	Peak Found	High	Peak Found	Peak Found	Peak Found	High		40.2	12.8	66.3	9.5	434.8	80.6	46.1	17.7	33.1	268.2	226.8	32.1	53.2	78.5		1.3177e+07	4.20794e+06	2.17088e+07	3.1164e+06	1.4243e+08	2.64092e+07	1.51033e+07	5.78932e+06	1.08542e+07	8.78408e+07	7.42962e+07	1.0501e+07	1.74223e+07	2.57039e+07
P14649	Myosin light chain 6B [OS=Homo sapiens]	166.82	57	FALSE		High	Peak Found	Peak Found	Not Found	Peak Found	Not Found	Not Found	Not Found	Not Found	Peak Found	Not Found	Not Found	Not Found	Not Found		426.9	39.5	46.8	59.6	17.7	45.6	15.5	10	10.8	19.5	243.8	137.6	138.8	187.9		6.95817e+08	6.43964e+07	7.62713e+07	97175212	2.88028e+07	7.43145e+07	2.52097e+07	1.62752e+07	1.76773e+07	3.17971e+07	3.97341e+08	2.24333e+08	2.26286e+08	3.06185e+08
P48047	ATP synthase subunit O, mitochondrial [OS=Homo sapiens]	166.51	52	FALSE		High	High	High	High	High	High	Peak Found	Peak Found	Peak Found	High	High	High	High	High		986.6	19	38	35.7	7.8	30.1	2.6		10.4	4.8	83	52.8	61.5	67.9		9.29531e+08	1.79471e+07	3.57668e+07	3.36326e+07	7.3133e+06	2.83816e+07	2.43289e+06		9.75708e+06	4.52727e+06	7.81825e+07	4.97372e+07	5.79028e+07	6.39671e+07
P08865	40S ribosomal protein SA [OS=Homo sapiens]	165.3	48	FALSE		High	High	High	High	Peak Found	High	High	Peak Found	Peak Found	Peak Found	High	High	High	High		19.9	64.8	137.3	181.3	11.3	116.4	71.9	46.5	39.4	11.7	289.7	151.7	104	154.1		9.23945e+06	3.01054e+07	6.37912e+07	8.42226e+07	5.26132e+06	5.40492e+07	3.33745e+07	2.15756e+07	1.82788e+07	5.44744e+06	1.34582e+08	7.04565e+07	4.83163e+07	7.15675e+07
P22352	Glutathione peroxidase 3 [OS=Homo sapiens]	164.11	63	FALSE		Peak Found	High	High	High	High	High	High	Peak Found	High	High	High	High	High	High		11.7	76.3	52.2	51.6	24	79.8	24.6	18.1	31.2	98.8	201.5	243.1	286	201.2		1.08855e+07	7.10302e+07	4.8541e+07	4.80264e+07	2.22992e+07	7.42131e+07	2.29027e+07	1.68598e+07	2.90033e+07	9.18999e+07	1.87509e+08	2.26246e+08	2.66089e+08	1.87193e+08
Q16853	Membrane primary amine oxidase [OS=Homo sapiens]	163.97	61	FALSE		Peak Found	High	High	High	High	High	Peak Found	Peak Found	Peak Found	High	Peak Found	Peak Found	High	High		12.7	25.4	152.5	20.6	110.4	272.5	2.9	1.3	3	53.8	37	6.3	375.3	326.4		6.99651e+06	1.40096e+07	8.41628e+07	1.13407e+07	6.08933e+07	1.50337e+08	1.60292e+06	708817	1.67505e+06	2.96912e+07	2.04295e+07	3.48223e+06	2.0706e+08	1.80087e+08
P49189	4-trimethylaminobutyraldehyde dehydrogenase [OS=Homo sapiens]	162.76	65	FALSE		High	High	High	High	High	High	High	Peak Found	Peak Found	High	High	High	High	High		334	56.7	163	84	46.6	168.9	17.1	5.9	12.6	24.4	87.8	58.4	154.5	185.9		2.34124e+08	3.97571e+07	1.14256e+08	58853483	3.26724e+07	1.18387e+08	1.2011e+07	4.16929e+06	8.82455e+06	1.71293e+07	6.15607e+07	4.09409e+07	1.08301e+08	1.30283e+08
P14550	alcohol dehydrogenase [NADP(+)] [OS=Homo sapiens]	162.74	48	FALSE		Peak Found	High	High	High	Peak Found	High	High	Peak Found	Peak Found	Peak Found	High	High	High	High		16.3	65.1	116.6	112.8	10.9	117.1	98.6	50.7	37.8	9.4	287	142.4	155	180.3		7.44749e+06	2.96585e+07	5.31362e+07	5.14124e+07	4.98751e+06	5.33699e+07	4.49566e+07	2.31093e+07	1.72298e+07	4.28196e+06	1.30812e+08	6.48926e+07	7.06318e+07	8.21624e+07
O15232	Matrilin-3 [OS=Homo sapiens]	162.23	47	FALSE		Peak Found	Peak Found	High	High	Peak Found	High	High	Peak Found	Peak Found	Peak Found	Peak Found	Peak Found	Peak Found	Peak Found		4.3	13.8	52.2	36.6	1.4	404.5	780.5	71.3	22.6	2.9	5.4	2.4	1.5	0.6		3.63432e+06	1.16409e+07	4.39446e+07	3.07849e+07	1.15147e+06	3.40542e+08	6.5709e+08	6.00455e+07	1.90416e+07	2.4702e+06	4.52918e+06	1.99787e+06	1.25711e+06	464891
Q9HBL0	Tensin-1 [OS=Homo sapiens]	161.04	58	FALSE		Peak Found	Peak Found	High	Peak Found	Peak Found	High	Peak Found	Peak Found	Peak Found	High	High	High	High	High		20	15.6	61.5	15.1	21.7	161.5	3.2	5.4	26.6	36.4	253.3	107.2	366.3	306.4		1.02419e+07	7.99251e+06	3.15237e+07	7.72233e+06	1.11185e+07	8.28556e+07	1.65592e+06	2.7647e+06	1.36668e+07	1.86453e+07	1.29897e+08	5.49651e+07	1.87866e+08	1.57145e+08
Q9Y4G6	Talin-2 [OS=Homo sapiens]	160.74	69	FALSE		Peak Found	Peak Found	High	Not Found	Peak Found	High	Not Found	Not Found	Not Found	Not Found	Peak Found	Peak Found	High	High		51.9	12	118.4		46.1	230.3					46	4.3	428.5	462.5		1.90512e+06	440562	4.34239e+06		1.68987e+06	8.45029e+06					1.68663e+06	159349	1.57189e+07	1.6968e+07
P16152	Carbonyl reductase [NADPH] 1 [OS=Homo sapiens]	160.45	54	FALSE		Peak Found	High	High	High	High	High	High	High	Peak Found	Peak Found	High	High	High	High		51	74.8	80.2	66.5	20.7	97.9	54	51.2	45.3	24.5	261.3	220.5	167.2	184.8		1.69562e+07	2.48472e+07	2.66541e+07	2.20825e+07	6.88321e+06	3.25217e+07	1.79384e+07	1.7e+07	1.5045e+07	8.14932e+06	8.67774e+07	7.3239e+07	5.55425e+07	6.13892e+07
P80297	metallothionein-1X [OS=Homo sapiens]	159.89	53	FALSE		High	High	High	High	High	High	High	High	High	High	High	High	High	High		50.1	48	91.5	42.9	3.2	72.6	211.7	250.9	161.8	47.1	188.3	92	64.4	75.4		2.77291e+07	2.6593e+07	5.06367e+07	2.37536e+07	1.77598e+06	4.02045e+07	1.17175e+08	1.38916e+08	8.95545e+07	2.60892e+07	1.04248e+08	5.0956e+07	3.56787e+07	4.17253e+07
Q9BW30	Tubulin polymerization-promoting protein family member 3 [OS=Homo sapiens]	159.79	45	FALSE		Peak Found	High	Peak Found	High	Peak Found	Peak Found	Not Found	Peak Found	Peak Found	Peak Found	High	High	High	High		21.4	42.9	5.5	5.5	1.6	5.9		8.9	16	10.2	417.7	637.8	132.3	94.3		1.31431e+07	2.63798e+07	3.3632e+06	3396690	1.00195e+06	3.62908e+06		5.44669e+06	9.81484e+06	6.28278e+06	2.56648e+08	3.9192e+08	8.12904e+07	5.7945e+07
Q96HC4	PDZ and LIM domain protein 5 [OS=Homo sapiens]	159.46	50	FALSE		Peak Found	High	High	High	Peak Found	High	High	High	Peak Found	Peak Found	High	High	Peak Found	High		1125.5	13.3	18.2	17.7	1.3	23	10.5	20.6	15.7	4.3	63.1	32.7	20	34.1		1.35766e+09	1.6039e+07	2.19789e+07	2.1377e+07	1.51544e+06	2.77424e+07	1.26457e+07	2.49068e+07	1.88788e+07	5.22342e+06	7.61363e+07	3.94492e+07	2.41291e+07	4.1158e+07
P09429	High mobility group protein B1 [OS=Homo sapiens]	159.04	66	FALSE		High	High	Peak Found	Peak Found	Peak Found	Peak Found	High	High	High	High	High	High	High	High		50	10.9	5.5	6.2	3.5	3.7	25.2	57.8	112	35.3	440.2	307.3	205.7	136.7		5.85803e+07	1.27664e+07	6.39715e+06	7.28008e+06	4.15975e+06	4.29663e+06	2.95758e+07	6.77767e+07	1.31318e+08	4.13494e+07	5.16041e+08	3.60254e+08	2.41111e+08	1.60282e+08
O95865	N(G),N(G)-dimethylarginine dimethylaminohydrolase 2 [OS=Homo sapiens]	158.77	57	FALSE		Peak Found	High	High	High	High	High	Peak Found	Peak Found	Peak Found	Peak Found	High	High	High	High		6.4	79.5	137	102.1	23.7	151.7	20.5	10.2	12.3	34.5	235.9	148.3	194.6	243.4		2.14835e+06	2.67762e+07	4.61786e+07	3.44002e+07	7.98379e+06	5.11331e+07	6.89831e+06	3.42506e+06	4.14266e+06	1.16105e+07	7.95078e+07	4.99642e+07	6.55678e+07	8.20212e+07
P61158	actin-related protein 3 [OS=Homo sapiens]	158.13	50	FALSE		Peak Found	High	High	High	Peak Found	High	Peak Found	Peak Found	Not Found	Peak Found	High	High	High	High		71.9	78.6	135	141.8	35.4	127.1	21.8	17.1	12.2	15.9	340.9	137.5	113	151.8		2.25226e+07	2.46173e+07	4.22456e+07	4.43762e+07	1.109e+07	3.97853e+07	6.81952e+06	5.35471e+06	3.82049e+06	4.96177e+06	1.06716e+08	4.30578e+07	3.53697e+07	4.75179e+07
P02753	Retinol-binding protein 4 [OS=Homo sapiens]	155.09	71	FALSE		Not Found	High	High	High	High	High	High	High	High	High	High	High	High	High			115.1	123.8	188.1	65	106.2	93.2	91.1	111.3	82.7	96.8	138	102.1	86.7			8.73968e+07	9.40454e+07	1.42844e+08	4.93719e+07	8.06114e+07	7.07562e+07	6.9157e+07	8.44845e+07	6.2795e+07	7.34776e+07	1.04795e+08	7.75293e+07	6.58449e+07
Q96AC1-3	Isoform 3 of Fermitin family homolog 2 [OS=Homo sapiens]	152	47	FALSE		Peak Found	High	High	High	High	High	Not Found	Peak Found	Not Found	Peak Found	High	High	High	High		35.1	39.6	138.3	53	40.8	269.1		2.9		27.8	182.2	99.5	259.9	251.9		9.47468e+06	1.06828e+07	3.73255e+07	1.42895e+07	1.10038e+07	7.26067e+07		775012		7.49387e+06	4.9164e+07	2.68623e+07	7.0146e+07	6.79616e+07
P04003	C4b-binding protein alpha chain [OS=Homo sapiens]	151.76	49	FALSE		Peak Found	High	High	High	High	High	Peak Found	Peak Found	High	High	High	High	High	High		32.4	90.8	105	181.2	127.6	77	15.9	68	134	125	169.7	98.8	81	93.5		1.02377e+07	2.86684e+07	3.31563e+07	5.72444e+07	4.03077e+07	2.43067e+07	5.00831e+06	2.14921e+07	4.2337e+07	3.94933e+07	5.36098e+07	3.12014e+07	2.55832e+07	2.95348e+07
Q99536	Synaptic vesicle membrane protein VAT-1 homolog [OS=Homo sapiens]	151	55	FALSE		Not Found	High	High	High	High	High	Peak Found	Peak Found	Peak Found	High	High	High	High	High			53.4	57.8	66.4	20.7	92	36.1	20.8	21.5	42.4	378.4	176.1	208.9	225.6			2.84744e+07	3.08515e+07	3.54208e+07	1.10226e+07	4.90824e+07	1.92585e+07	1.10671e+07	1.14915e+07	2.25983e+07	2.01803e+08	9.39066e+07	1.11388e+08	1.20307e+08
Q9NP98	Myozenin-1 [OS=Homo sapiens]	149.98	45	FALSE		High	Peak Found	Peak Found	Peak Found	Not Found	Peak Found	Peak Found	Peak Found	Not Found	Not Found	Peak Found	Peak Found	Peak Found	Peak Found		1332.5	3.7				0.7	25	30.2					2.5	5.5		1.30556e+09	3.57813e+06				653173	2.45018e+07	2.95899e+07					2.49238e+06	5.36892e+06
P31930	Cytochrome b-c1 complex subunit 1, mitochondrial [OS=Homo sapiens]	148.45	41	FALSE		High	Peak Found	High	High	Peak Found	High	Not Found	Not Found	Not Found	Not Found	Peak Found	Peak Found	Peak Found	Peak Found		1089.5	18.1	37.7	20.3	2.3	30.5					80.6	35.3	50.3	35.3		8.37901e+08	1.38912e+07	2.90219e+07	1.5622e+07	1.77664e+06	2.3472e+07					6.20225e+07	2.7125e+07	3.87061e+07	2.71382e+07
Q15063-5	Isoform 5 of Periostin [OS=Homo sapiens]	148.15	51	FALSE		Peak Found	High	High	High	Not Found	Peak Found	Peak Found	Peak Found	High	Peak Found	High	High	High	High		30.6	11	75.1	71.3		4.2	1.6	5.1	25.2	4	685.4	182	190.3	114.2		1.37648e+07	4.94039e+06	3.38117e+07	3.20921e+07		1.91034e+06	734359	2.27506e+06	1.13295e+07	1.78157e+06	3.08479e+08	8.18929e+07	8.56504e+07	5.14105e+07
P06737-1	Glycogen phosphorylase, liver form [OS=Homo sapiens]	148.06	51	FALSE		Peak Found	Peak Found	High	High	Peak Found	High	Peak Found	Not Found	Not Found	Not Found	Not Found	Not Found	High	High		13.1	192	179.1	70.3	25.2	461.6	15.9						193.8	249.1		635791	9.3368e+06	8.70726e+06	3.41677e+06	1.22707e+06	2.2445e+07	775228						9.4257e+06	1.21113e+07
P17174	Aspartate aminotransferase, cytoplasmic [OS=Homo sapiens]	146.94	36	FALSE		High	Peak Found	Peak Found	Peak Found	Peak Found	Peak Found	Peak Found	Peak Found	Peak Found	Peak Found	Peak Found	Peak Found	Peak Found	Peak Found		1030	11.5	13.1	10.5	1	17.4	7.1	8.6	3.8	5.2	132.9	47.7	66.8	44.5		1.33844e+09	1.49888e+07	1.69763e+07	13675884	1.2832e+06	2.25547e+07	9.18538e+06	1.12103e+07	4.88038e+06	6.70613e+06	1.72687e+08	6.19427e+07	8.68444e+07	5.78026e+07
Q16851	UTP--glucose-1-phosphate uridylyltransferase [OS=Homo sapiens]	146.24	63	FALSE		High	High	High	Peak Found	High	High	High	High	Peak Found	High	High	High	High	High		307	36	84.9	24	19.2	113.7	175.3	110.4	28.9	17.9	126.8	75.6	164.9	115.5		3.1573e+08	3.704e+07	8.72839e+07	2.46456e+07	1.96919e+07	1.16937e+08	1.80276e+08	1.13516e+08	2.97002e+07	1.84556e+07	1.30341e+08	7.77319e+07	1.69518e+08	1.18726e+08
P50238	Cysteine-rich protein 1 [OS=Homo sapiens]	146.18	70	FALSE		Peak Found	High	High	High	High	High	Peak Found	Peak Found	High	Peak Found	High	High	High	High		9.2	57.6	42.1	48.6	9.8	74.5	38.7	54	87.8	55.2	334.5	276.1	121.1	190.8		1.68348e+07	1.05946e+08	7.74482e+07	8.93332e+07	1.79938e+07	1.36992e+08	7.11038e+07	9.92268e+07	1.6135e+08	1.01417e+08	6.14715e+08	5.07416e+08	2.22561e+08	3.50633e+08
P24844-1	Myosin regulatory light polypeptide 9 [OS=Homo sapiens]	146	37	FALSE		Peak Found	High	Peak Found	High	Peak Found	Peak Found	Not Found	Not Found	Not Found	High	High	High	High	High		16.7	65.7	29.5	91.1	13.6	28.5				32.4	303.1	192.7	301.6	325.1		5.20827e+06	2.05451e+07	9.2147e+06	2.84618e+07	4.25142e+06	8.89859e+06				1.01114e+07	9.47463e+07	6.02435e+07	9.42767e+07	1.01627e+08
P01600	Ig kappa chain V-I region Hau [OS=Homo sapiens]	145.78	52	FALSE		Not Found	Not Found	Not Found	Not Found	Not Found	Not Found	Not Found	Not Found	Not Found	Not Found	Not Found	High	High	High			87.3	144.5	113	75.9	110.6	104.7	193.7	288.1	50.7	79	51.1	67.1	34.4			3.80966e+07	6.30675e+07	49302178	3.31185e+07	4.82453e+07	4.56754e+07	8.45229e+07	1.25739e+08	2.21152e+07	3.44574e+07	2.22947e+07	2.9287e+07	1.49961e+07
P14866	Heterogeneous nuclear ribonucleoprotein L [OS=Homo sapiens]	144.89	29	FALSE		Peak Found	High	High	High	Peak Found	High	High	High	Not Found	Peak Found	High	High	High	High		59.2	44.5	109.3	75.8	7.9	88.3	57.3	71.5		9.3	333.6	247.8	131	164.5		8.46733e+06	6.36411e+06	1.56287e+07	1.08425e+07	1.12334e+06	1.26282e+07	8.18737e+06	1.02234e+07		1.32355e+06	4.7706e+07	3.54384e+07	1.87393e+07	2.352e+07
P05090	apolipoprotein D [OS=Homo sapiens]	144.52	51	FALSE		Peak Found	High	High	High	High	High	High	High	High	High	High	High	High	High		1.4	94.9	112.1	108.9	61	136.3	162.2	55.7	77.3	111	101.6	78.8	185.6	113.3		973404	6.7097e+07	7.92306e+07	76951650	4.31235e+07	9.63342e+07	1.14689e+08	3.93775e+07	5.46665e+07	7.84475e+07	7.18222e+07	5.56952e+07	1.31174e+08	8.01103e+07
P11766	alcohol dehydrogenase class-3 [OS=Homo sapiens]	143.99	52	FALSE		Peak Found	High	High	High	Peak Found	High	High	Peak Found	Peak Found	High	High	High	High	High		25.3	73.6	130.3	65.7	22.4	136.9	53.6	36.1	14.4	28.8	196.1	98.8	257.6	260.3		1.07168e+07	3.12065e+07	5.52324e+07	2.78302e+07	9.47393e+06	5.80287e+07	2.27389e+07	1.53098e+07	6.11671e+06	1.21996e+07	8.31229e+07	4.18908e+07	1.09196e+08	1.10333e+08
P01766	Ig heavy chain V-III region BRO [OS=Homo sapiens]	142.02	45	FALSE		Not Found	High	High	High	High	High	High	High	High	High	High	High	High	High			64.1	70.8	147.5	52.8	60.5	68.7	104.1	129.1	94.3	166.7	114.9	197.1	129.3			3.48896e+07	3.85305e+07	8.02257e+07	2.87366e+07	3.29022e+07	3.73657e+07	5.6605e+07	7.02094e+07	5.13054e+07	9.06906e+07	6.25255e+07	1.07243e+08	7.03476e+07
O60664-1	Perilipin-3 [OS=Homo sapiens]	141.85	45	FALSE		High	High	High	High	Peak Found	High	High	High	Peak Found	Peak Found	High	High	High	High		130	38.2	59.1	127.6	8.5	57.5	66.4	49	47.2	7.9	404.2	151.8	114.8	137.8		4.37323e+07	1.2868e+07	1.98843e+07	4.29204e+07	2.86793e+06	1.93336e+07	2.23309e+07	1.64851e+07	1.58768e+07	2.66565e+06	1.35977e+08	5.10674e+07	3.86144e+07	4.63696e+07
P38646	Stress-70 protein, mitochondrial [OS=Homo sapiens]	141.21	57	FALSE		High	High	High	High	Peak Found	High	Peak Found	Peak Found	Peak Found	Peak Found	High	High	High	High		486.3	63.7	116.5	102.9	23.6	100.7	18.6	7	1.7	11.5	156.5	90.1	102.1	118.8		2.42903e+08	3.18381e+07	5.81735e+07	51397792	1.18104e+07	5.02945e+07	9.2916e+06	3.4733e+06	831180	5.7611e+06	7.81537e+07	4.49863e+07	5.09952e+07	5.93108e+07
P16219	Short-chain specific acyl-CoA dehydrogenase, mitochondrial [OS=Homo sapiens]	140.21	35	FALSE		High	High	High	High	Peak Found	High	Peak Found	Peak Found	Peak Found	Peak Found	Peak Found	Peak Found	High	High		647.7	24.6	91.6	52.8	24.5	167.8		7.1		19.5	49.4	20.9	171.5	122.7		2.1529e+08	8.16357e+06	3.04383e+07	17541642	8.14464e+06	5.57903e+07		2.3517e+06		6.48252e+06	1.64204e+07	6.93406e+06	5.70019e+07	4.07833e+07
Q16181	Septin-7 [OS=Homo sapiens]	139.82	53	FALSE		Peak Found	High	High	High	High	High	Peak Found	Peak Found	Peak Found	Peak Found	High	High	High	High			79.6	150.9	172.7	28.4	145.5	34.1	34.8	28.3	43.3	230.5	130.5	161.6	159.8			3.12829e+07	5.93153e+07	6.78675e+07	1.11786e+07	5.71706e+07	1.34135e+07	1.36607e+07	1.11279e+07	1.70001e+07	9.05951e+07	5.1294e+07	6.34965e+07	6.282e+07
Q15404-1	Ras suppressor protein 1 [OS=Homo sapiens]	139.72	40	FALSE		Peak Found	High	High	High	High	High	Not Found	Peak Found	Peak Found	Peak Found	High	High	High	High		3.3	93.7	142.4	71.2	39.1	155.1		1.5	1.4	17.7	171.3	94.4	433.6	175.2		787419	2.24528e+07	3.41077e+07	1.70635e+07	9.37291e+06	3.71554e+07		369175	329204	4.22975e+06	4.1027e+07	2.26147e+07	1.03844e+08	4.19715e+07
O43852-3	Isoform 3 of Calumenin [OS=Homo sapiens]	139.57	36	FALSE		Peak Found	High	High	High	High	High	High	High	High	Peak Found	High	High	High	High		47.1	54.1	116.9	146.4	51.9	68.4	66.3	69.2	36.7	22.8	231.2	205.1	130.6	153.3		1.20825e+07	1.38976e+07	3.00099e+07	3.75778e+07	1.33205e+07	1.7563e+07	1.70194e+07	1.77715e+07	9.41462e+06	5.84263e+06	5.93469e+07	5.26321e+07	3.35169e+07	3.93547e+07
Q96HC4-3	Isoform 3 of PDZ and LIM domain protein 5 [OS=Homo sapiens]	139.16	40	FALSE		High	Peak Found	Peak Found	Peak Found	Peak Found	Peak Found	Peak Found	Peak Found	Peak Found	Peak Found	Peak Found	Peak Found	Peak Found	Peak Found		486.4	40.2	28.8	5.6	7.2	55.4	334	223	154.4	16.2	13.7	4.4	19.2	11.5		6.39576e+08	5.28284e+07	3.7896e+07	7347401	9.43804e+06	7.27969e+07	4.39189e+08	2.93283e+08	2.03036e+08	2.12859e+07	1.80736e+07	5.72388e+06	2.52855e+07	1.51757e+07
P02746	Complement C1q subcomponent subunit B [OS=Homo sapiens]	138.08	50	FALSE		Peak Found	High	High	High	High	High	High	High	High	High	High	High	High	High		3.9	20.3	30.9	16.1	32.1	28.8	74.4	398.2	707.2	18.8	24.3	12.5	13.8	18.9		4.83495e+06	2.49957e+07	3.79831e+07	1.97773e+07	3.94707e+07	3.54555e+07	9.1499e+07	4.90022e+08	8.70238e+08	2.31134e+07	2.98546e+07	1.53552e+07	1.69961e+07	2.32128e+07
P09622	Dihydrolipoyl dehydrogenase, mitochondrial [OS=Homo sapiens]	137.98	40	FALSE		High	Peak Found	High	High	Peak Found	High	Peak Found	Not Found	Not Found	Peak Found	High	High	High	High		898.2	21.6	82.4	58.9	17.8	68.6	3.8			4.6	67	28.5	70.4	78.3		4.5e+08	1.08327e+07	4.1268e+07	2.95029e+07	8.92863e+06	3.43607e+07	1.88238e+06			2.28235e+06	3.35611e+07	1.42972e+07	3.52721e+07	3.92444e+07
P31415	Calsequestrin-1 [OS=Homo sapiens]	136.82	28	FALSE		High	Peak Found	Peak Found	Peak Found	Not Found	Peak Found	Not Found	Not Found	Peak Found	Peak Found	Peak Found	Peak Found	Peak Found	Peak Found		1348.3	2.9	4	1.8		2.7			2.3	0.5	11.1	8.2	0.7	17.2		7.87615e+08	1.72272e+06	2.35885e+06	1.03738e+06		1.59285e+06			1.34756e+06	316888	6.50326e+06	4.81318e+06	436818	1.00539e+07
Q14103	heterogeneous nuclear ribonucleoprotein D0 [OS=Homo sapiens]	136.19	53	FALSE		Peak Found	High	High	High	Peak Found	High	High	High	Peak Found	Peak Found	High	High	High	High		27.5	66.1	124.1	117.5	16.5	97	56.7	39.3	38.2	10.4	338.6	185	120.1	163.1		1.33895e+07	3.21546e+07	6.03326e+07	5.71034e+07	8.03893e+06	4.71403e+07	2.75398e+07	1.90965e+07	1.85756e+07	5.03156e+06	1.64598e+08	8.99103e+07	5.83596e+07	7.92643e+07
P37837	Transaldolase [OS=Homo sapiens]	134.87	65	FALSE		Peak Found	High	High	High	High	High	High	High	High	High	High	High	High	High		42.5	71.6	117.3	83.8	28.1	122.3	56	66	47.9	32.5	352.8	161.9	104.2	113		3.67927e+07	6.20189e+07	1.0158e+08	7.25163e+07	2.4369e+07	1.05926e+08	4.85251e+07	5.71432e+07	4.14749e+07	2.81316e+07	3.05442e+08	1.40184e+08	9.01841e+07	9.78692e+07
O75368	SH3 domain-binding glutamic acid-rich-like protein [OS=Homo sapiens]	134.58	40	FALSE		Peak Found	High	High	High	High	High	Peak Found	Peak Found	Peak Found	High	High	High	High	High		2.5	78.4	101.8	87.9	26.8	97.6	40.7	22.2	22.7	29.8	297	227.2	164	201.3		833971	2.63675e+07	3.42223e+07	2.95522e+07	9.01944e+06	3.28237e+07	1.36682e+07	7.47042e+06	7.61656e+06	1.00067e+07	9.9855e+07	7.6372e+07	5.51385e+07	6.76777e+07
P63316	Troponin C, slow skeletal and cardiac muscles [OS=Homo sapiens]	133.19	29	FALSE		High	High	Peak Found	Peak Found	Peak Found	Peak Found	Peak Found	Peak Found	Peak Found	Peak Found	Not Found	Peak Found	Peak Found	Peak Found		1352.6	17.1	1.4	1	3.4	3.8	1.6	3.1	3.1	2.3		2.1	4.8	3.7		9.71354e+08	1.23e+07	1.00403e+06	742192	2.41035e+06	2.74623e+06	1.11615e+06	2.23727e+06	2.21481e+06	1.63982e+06		1.4935e+06	3.47081e+06	2.64383e+06
P07738	Bisphosphoglycerate mutase [OS=Homo sapiens]	132.24	37	FALSE		Peak Found	High	High	High	High	High	Peak Found	High	High	High	Peak Found	Peak Found	Peak Found	Peak Found		14.1	133.5	162	94.8	283.2	92.3	61.3	103.8	100.5	232.9	14.3	30	18.4	58.8		3.85559e+06	3.64514e+07	4.42224e+07	2.58899e+07	7.73027e+07	2.52022e+07	1.67428e+07	2.83223e+07	2.74371e+07	6.35618e+07	3.91224e+06	8.18031e+06	5.02326e+06	1.60403e+07
P06748	Nucleophosmin [OS=Homo sapiens]	131.39	55	FALSE		High	High	High	High	Not Found	Peak Found	High	High	Peak Found	Peak Found	High	High	High	High		66.3	22.6	36.3	59.2		31.1	66.7	85.8	38.1	10.9	342.8	192.5	208.1	239.6		3.18988e+07	1.0857e+07	1.74628e+07	2.8478e+07		1.4962e+07	3.206e+07	4.12702e+07	1.83116e+07	5.26621e+06	1.64866e+08	9.25602e+07	1.00072e+08	1.15249e+08
Q96PD5-2	Isoform 2 of N-acetylmuramoyl-L-alanine amidase [OS=Homo sapiens]	129.95	41	FALSE		Peak Found	High	High	High	High	High	High	High	High	High	High	High	High	High		3.3	65.3	65.6	140.7	63.2	65.5	79.3	166.9	257.7	61.5	141.3	109.9	110.4	69.4		1.18909e+06	2.38284e+07	2.39626e+07	5.13674e+07	2.30824e+07	2.39171e+07	2.89721e+07	6.09378e+07	9.40921e+07	2.2463e+07	5.15978e+07	4.01384e+07	4.03082e+07	2.53403e+07
Q13162	Peroxiredoxin-4 [OS=Homo sapiens]	129.6	53	FALSE		Not Found	High	High	High	High	High	High	Peak Found	Peak Found	Peak Found	High	High	Peak Found	High			41.7	175.3	150.2	35.7	103.4	145.5	93.1	21.5	13.8	220.1	47.2	132.1	220.4			3.27487e+06	1.3782e+07	11805937	2.80657e+06	8.12731e+06	1.14394e+07	7.31663e+06	1.69356e+06	1.0862e+06	1.72985e+07	3.70861e+06	1.03831e+07	1.73232e+07
P63244	Receptor of activated protein C kinase 1 [OS=Homo sapiens]	129.52	53	FALSE		Peak Found	High	High	High	Peak Found	High	High	High	High	Peak Found	High	High	High	High		8	71.8	199.9	142.3	11.1	123.9	67.4	22.3	37.7	6.1	281.8	146.7	120.2	160.8		3.41802e+06	3.07125e+07	8.55592e+07	60897046	4.7626e+06	5.30506e+07	2.88582e+07	9.53767e+06	1.61334e+07	2.62565e+06	1.20628e+08	6.27807e+07	5.14549e+07	6.88297e+07
Q969G5	Protein kinase C delta-binding protein [OS=Homo sapiens]	129.13	50	FALSE		High	High	High	High	High	High	High	Peak Found	High	Peak Found	High	High	High	High		7.1	60.6	89.8	37.1	11.1	104.6	48.5	58.4	34.1	30.5	243.9	213.1	252.4	208.8		3.89349e+06	3.33607e+07	4.94516e+07	2.04285e+07	6.09342e+06	5.75931e+07	2.67173e+07	3.21688e+07	1.875e+07	1.68082e+07	1.34308e+08	1.17329e+08	1.38968e+08	1.14952e+08
Q9H299	SH3 domain-binding glutamic acid-rich-like protein 3 [OS=Homo sapiens]	128.56	39	FALSE		Not Found	High	High	High	High	High	High	High	High	High	High	High	High	High			56.4	62.7	64.8	14.1	49.5	95.6	86.1	86.1	27	285.7	265.5	159.6	147			3.63606e+07	4.04633e+07	4.17893e+07	9.1147e+06	3.19089e+07	6.16476e+07	5.55328e+07	5.55381e+07	1.74409e+07	1.84292e+08	1.71279e+08	1.02993e+08	9.48693e+07
P31040	Succinate dehydrogenase [ubiquinone] flavoprotein subunit, mitochondrial [OS=Homo sapiens]	128.54	36	FALSE		High	Peak Found	High	High	Peak Found	High	Peak Found	Peak Found	Peak Found	Peak Found	High	Peak Found	Peak Found	High		840.1	32.2	48.1	24.4	27.5	53.2	8.7	8.8	8.2	16.9	93.8	53.2	88.5	96.3		3.09892e+08	1.18811e+07	1.77503e+07	8.99015e+06	1.0157e+07	1.96318e+07	3.22046e+06	3.23006e+06	3.02602e+06	6.24813e+06	3.45952e+07	1.96228e+07	3.26502e+07	3.55284e+07
P02730	Band 3 anion transport protein [OS=Homo sapiens]	126.9	36	FALSE		Peak Found	High	High	Peak Found	High	High	Peak Found	Peak Found	High	High	Peak Found	High	High	Peak Found		6.2	56.7	87.4	23.8	468.4	97.7	16.2	18.2	121.6	388.3	20.5	21.6	29.1	44.1		2.12496e+06	1.92831e+07	2.97439e+07	8.10872e+06	1.5935e+08	3.32461e+07	5.50798e+06	6.20756e+06	4.13799e+07	1.32093e+08	6.9605e+06	7.35791e+06	9.91487e+06	1.49856e+07
P51991-1	Heterogeneous nuclear ribonucleoprotein A3 [OS=Homo sapiens]	126.54	38	FALSE		Peak Found	High	High	High	Peak Found	High	Peak Found	Peak Found	Peak Found	Peak Found	High	High	High	High		13.8	108	199.5	208.5	16.4	132.3	34.1	16.8	35.3	13.9	218.9	180	97.7	124.9		3.53121e+06	2.7553e+07	5.08962e+07	5.32043e+07	4.19202e+06	3.37476e+07	8.69393e+06	4.2754e+06	8.99965e+06	3.55358e+06	5.58531e+07	4.59333e+07	2.49335e+07	3.18594e+07
P55795	heterogeneous nuclear ribonucleoprotein H2 [OS=Homo sapiens]	125.31	44	FALSE		Peak Found	Peak Found	High	High	Not Found	Peak Found	Not Found	Not Found	Not Found	Not Found	Not Found	Peak Found	Peak Found	High			195.6	485.3	335.8		383.3											1.86885e+06	4.6357e+06	3.20779e+06		3.66148e+06
P14543-1	Nidogen-1 [OS=Homo sapiens]	125.1	51	FALSE		Peak Found	High	High	High	High	High	Not Found	Peak Found	Not Found	High	High	Peak Found	High	High		32.4	43.5	162.2	90.3	34.8	164.6		7.9		39.5	145.6	17.8	321.3	340.1		1.04593e+07	1.40417e+07	5.23637e+07	2.91319e+07	1.12203e+07	5.31366e+07		2.54483e+06		1.27517e+07	4.69888e+07	5.75431e+06	1.03699e+08	1.09754e+08
P43652	Afamin [OS=Homo sapiens]	124.88	48	FALSE		Peak Found	High	High	High	High	High	Peak Found	Peak Found	High	High	High	High	High	High		18	106.3	118.9	176.9	82	106	32.5	38.7	100.4	102.5	164	113.1	131.2	109.4		5.83161e+06	3.44555e+07	3.85469e+07	5.73519e+07	2.65797e+07	3.4373e+07	1.05507e+07	1.25334e+07	3.2547e+07	3.32359e+07	5.31612e+07	3.66814e+07	4.25444e+07	3.54743e+07
P40121	Macrophage-capping protein [OS=Homo sapiens]	123.72	48	FALSE		Peak Found	High	High	High	Peak Found	High	High	High	High	High	High	High	High	High		8.9	54.9	97.3	71.5	5.8	74.2	94.7	86.2	71.8	31.7	296.1	217.1	149.3	140.4		3.80514e+06	2.35714e+07	4.17672e+07	3.06673e+07	2.481e+06	3.18482e+07	4.06352e+07	3.70179e+07	3.08309e+07	1.36264e+07	1.271e+08	9.31812e+07	6.40959e+07	6.02501e+07
P31943	Heterogeneous nuclear ribonucleoprotein H [OS=Homo sapiens]	123.62	44	FALSE		Not Found	Peak Found	Peak Found	High	Not Found	Peak Found	Peak Found	Not Found	Not Found	Peak Found	Peak Found	High	Peak Found	Peak Found		26.8	76.9	153.1	131.7	3.9	112.2	67.9	45.2	40.6	28.4	284	186.6	101.2	141.5		9.62484e+06	2.75909e+07	5.49288e+07	4.72406e+07	1.38765e+06	4.02584e+07	2.43569e+07	1.61985e+07	1.45451e+07	1.01714e+07	1.01864e+08	6.69316e+07	3.6289e+07	5.0741e+07
P52209	6-phosphogluconate dehydrogenase, decarboxylating [OS=Homo sapiens]	123.08	46	FALSE		Peak Found	High	High	High	High	High	Peak Found	Peak Found	Peak Found	Peak Found	High	Peak Found	High	High		85.3	80.3	145.8	161.2	97.2	163.2	23	9.1	10.2	29.1	105.5	43.9	202	244.2		2.97895e+07	2.80382e+07	5.09026e+07	5.62671e+07	3.39466e+07	5.69855e+07	8.01497e+06	3.1697e+06	3.56708e+06	1.01496e+07	3.68206e+07	1.53387e+07	7.05281e+07	8.52392e+07
P07360	Complement component C8 gamma chain [OS=Homo sapiens]	122.66	44	FALSE		Peak Found	High	High	High	Peak Found	Peak Found	High	High	High	High	High	High	High	High		4.9	36	55.2	47	17.2	28.6	189.5	346.5	328.6	53.2	140.5	68.2	55.1	29.4		2.28557e+06	1.69201e+07	2.59247e+07	2.21018e+07	8.07612e+06	1.34631e+07	8.90544e+07	1.6286e+08	1.54435e+08	2.50206e+07	6.60447e+07	3.20651e+07	2.59005e+07	1.38161e+07
P08237-3	Isoform 3 of ATP-dependent 6-phosphofructokinase, muscle type [OS=Homo sapiens]	122.52	32	FALSE		High	Peak Found	Peak Found	Not Found	Peak Found	Peak Found	Peak Found	Not Found	Not Found	Peak Found	Peak Found	Not Found	Peak Found	Peak Found		1246.5	6.6	13.6	4.5	3.8	11	19.3	16		10.2	27.4	8.8	15.5	16.7		8.07422e+08	4.2448e+06	8.77726e+06	2.92008e+06	2.47074e+06	7.15019e+06	1.25317e+07	1.03367e+07		6.62781e+06	1.77456e+07	5.70193e+06	1.00649e+07	1.08285e+07
O43399-7	Isoform 7 of Tumor protein D54 [OS=Homo sapiens]	121.88	26	FALSE		Peak Found	High	High	High	High	High	Peak Found	Peak Found	Peak Found	Peak Found	High	High	High	High		94.7	90.6	104.8	139.5	13.6	103.2	24.4	35.9	10.8	7.8	260.2	188.4	173.3	152.7		9.82324e+06	9.39951e+06	1.08766e+07	1.44812e+07	1.415e+06	1.07138e+07	2.52996e+06	3.72989e+06	1.11925e+06	812952	2.7002e+07	1.9553e+07	1.79895e+07	1.58483e+07
Q9HAV0	Guanine nucleotide-binding protein subunit beta-4 [OS=Homo sapiens]	121.26	55	FALSE		Not Found	Peak Found	High	Not Found	Peak Found	Peak Found	Not Found	Not Found	Not Found	Not Found	High	High	Peak Found	Peak Found			104.7	150.3		48.2	103.7					393	125.3	238.3	236.5			933611	1.34067e+06		430333	925051					3.50547e+06	1.11776e+06	2.12583e+06	2.10982e+06
P11216	Glycogen phosphorylase, brain form [OS=Homo sapiens]	121.15	44	FALSE		Peak Found	Peak Found	High	Peak Found	Not Found	High	Not Found	Peak Found	Not Found	Not Found	Peak Found	Peak Found	High	Peak Found		79.2	56.2	178.6	90.1		312.3		110.2			281.4	32.8	114.2	145		2.28985e+06	1.62361e+06	5.16446e+06	2604066		9.03145e+06		3.18655e+06			8.13638e+06	948899	3.30354e+06	4.19229e+06
Q16363	Laminin subunit alpha-4 [OS=Homo sapiens]	118.76	42	FALSE		Peak Found	Peak Found	High	High	Peak Found	High	Peak Found	Peak Found	Peak Found	Peak Found	High	Peak Found	High	High			22.3	184.7	50.3	30.4	204.4	17.3		49.1	21.3	44.6	2.7	380.7	392.3			4.50092e+06	3.73168e+07	1.01675e+07	6.14165e+06	4.13008e+07	3.49395e+06		9.92845e+06	4.30911e+06	9.00453e+06	541012	7.6918e+07	7.92678e+07
P35580-4	Isoform 4 of Myosin-10 [OS=Homo sapiens]	118.01	55	FALSE		Not Found	Peak Found	High	High	Peak Found	High	Not Found	Not Found	Not Found	Not Found	Peak Found	Not Found	Peak Found	Peak Found			72.4	290.5	187.2	64.8	280.2					180.5		104.8	219.7			915393	3.67067e+06	2.36496e+06	818358	3.54074e+06					2.28072e+06		1.32402e+06	2.77609e+06
P01608	Ig kappa chain V-I region Roy [OS=Homo sapiens]	116.46	35	FALSE		Not Found	Peak Found	High	High	Peak Found	High	Peak Found	High	High	High	High	Peak Found	High	High			71.1	72.4	137.7	62.1	65.9	50.5	86.9	233.1	70	178.3	100.1	173.9	98.2			4.35689e+06	4.4388e+06	8438894	3.80682e+06	4.03846e+06	3.09681e+06	5.32673e+06	1.42843e+07	4.28774e+06	1.09252e+07	6.13229e+06	1.06557e+07	6.01871e+06
P06313	Ig kappa chain V-IV region JI [OS=Homo sapiens]	116.41	41	FALSE		Not Found	High	High	High	High	Peak Found	Peak Found	High	High	Peak Found	Not Found	Peak Found	High	High			100.2	135.8	169.3	117.6	114.6	79.1	117.4	178.6	87.4	53.2	65.4	84.5	96.8			4.1892e+07	5.67591e+07	7.07437e+07	4.91547e+07	4.78773e+07	3.30475e+07	4.90677e+07	7.46575e+07	3.65304e+07	2.22473e+07	2.73344e+07	3.5325e+07	4.04423e+07
P63313	thymosin beta-10 [OS=Homo sapiens]	116.1	34	FALSE		Not Found	High	High	High	High	High	Peak Found	Peak Found	Not Found	High	High	High	High	High			62	118.2	183.2	28.9	99.4	23.7	11		27.8	296.8	193.5	158.1	197.3			1.6906e+07	3.22222e+07	4.99475e+07	7.87562e+06	2.71082e+07	6.45592e+06	2.99381e+06		7.58675e+06	8.09301e+07	5.27725e+07	4.31144e+07	5.38058e+07
P10599-1	thioredoxin [OS=Homo sapiens]	114.21	52	FALSE		High	High	High	High	High	High	High	High	High	High	High	High	High	High		69.4	95.5	125.6	97.9	48.8	92.5	54.5	36.7	65.7	48.7	173.9	200.1	133.5	157.3		4.48635e+07	6.1755e+07	8.1226e+07	6.3308e+07	3.15286e+07	5.98246e+07	3.5214e+07	2.37571e+07	4.24653e+07	3.14647e+07	1.12459e+08	1.29364e+08	8.63067e+07	1.0168e+08
Q15366-2	Isoform 2 of Poly(rC)-binding protein 2 [OS=Homo sapiens]	113.7	47	FALSE		Not Found	High	High	High	Peak Found	High	Peak Found	High	Peak Found	Peak Found	High	High	High	High			87.5	162.2	163.1	34	128.1	44.4	30	16.5	21.4	290.7	143.7	126.3	152.2			1.31877e+07	2.44516e+07	24588023	5.11838e+06	1.93028e+07	6.68993e+06	4.51512e+06	2.48429e+06	3.21919e+06	4.38226e+07	2.16651e+07	1.90303e+07	2.29416e+07
Q53GG5-1	PDZ and LIM domain protein 3 [OS=Homo sapiens]	113.51	33	FALSE		High	Peak Found	Not Found	Not Found	Not Found	Not Found	Not Found	Not Found	Peak Found	Not Found	High	High	High	High		1169.6	4.6							11.3		88.4	62.2	38	25.9		6.9951e+08	2.75154e+06							6.77861e+06		5.28845e+07	3.71748e+07	2.27548e+07	1.54716e+07
Q13418	Integrin-linked protein kinase [OS=Homo sapiens]	113.39	39	FALSE		Peak Found	High	High	High	High	High	Not Found	Peak Found	Not Found	Peak Found	High	High	High	High		18	36.4	130	51.6	20	193.8		10.2		26.2	242.5	97.4	299	275		5.32226e+06	1.07792e+07	3.85077e+07	1.52959e+07	5.92156e+06	5.74037e+07		3.00906e+06		7.74802e+06	7.18052e+07	2.88498e+07	8.85352e+07	8.14275e+07
P61204	ADP-ribosylation factor 3 [OS=Homo sapiens]	112.32	44	FALSE		Peak Found	High	High	High	High	High	High	Peak Found	Peak Found	High	High	High	High	High		14.5	104.7	213	84.4	50.8	171.6	78.6	66.4	61.2	39.7	169	147.5	103.1	95.5		4.65393e+06	3.3677e+07	6.84951e+07	2.71443e+07	1.63288e+07	5.51798e+07	2.52641e+07	2.13565e+07	1.96915e+07	1.27582e+07	5.43552e+07	4.74384e+07	3.31428e+07	3.07233e+07
P08185	corticosteroid-binding globulin [OS=Homo sapiens]	112.11	38	FALSE		Peak Found	High	High	High	High	High	Peak Found	Peak Found	High	High	High	High	High	High		24.7	107.9	108.5	173.3	43.8	88.9	37.5	52	88.2	80.9	154	161	177.7	101.6		3.67181e+06	1.60383e+07	1.61199e+07	2.57576e+07	6.50664e+06	1.32134e+07	5.58003e+06	7.72512e+06	1.31119e+07	1.20183e+07	2.2882e+07	2.39324e+07	2.64042e+07	1.51009e+07
P02747	Complement C1q subcomponent subunit C [OS=Homo sapiens]	112.05	43	FALSE		Peak Found	High	High	High	High	High	High	High	High	High	High	High	Peak Found	Peak Found		37.7	17.8	30.4	20.5	10.8	22.8	67.3	389	735.8	16.5	17.2	9.2	13.6	11.3		3.56683e+07	1.68848e+07	2.88366e+07	1.93971e+07	1.02504e+07	2.16253e+07	6.37016e+07	3.68436e+08	6.96887e+08	1.56629e+07	1.63008e+07	8.68058e+06	1.28425e+07	1.07273e+07
Q13361	Microfibrillar-associated protein 5 [OS=Homo sapiens]	111.46	42	FALSE		Peak Found	High	Peak Found	Peak Found	Peak Found	High	Not Found	Peak Found	Peak Found	High	High	High	High	High		5.6	22	25.7	10.8	3.5	39.4		3.1	13.1	29.9	228.3	244.3	350.7	423.6		1.97051e+06	7.7239e+06	9.02502e+06	3.80185e+06	1.22371e+06	1.38193e+07		1.10106e+06	4.59224e+06	1.04827e+07	8.01257e+07	8.57504e+07	1.23114e+08	1.48685e+08
P26641-2	Isoform 2 of Elongation factor 1-gamma [OS=Homo sapiens]	111.36	45	FALSE		High	High	High	High	Peak Found	High	High	Peak Found	High	High	High	High	High	High		147.1	67.1	166.7	152.4	13.5	107.2	66.8	52.8	29.1	7.6	213.5	132.2	94.4	149.8		5.98821e+07	2.73207e+07	6.78735e+07	6.20297e+07	5.47864e+06	4.36362e+07	2.72018e+07	2.14865e+07	1.18575e+07	3.09635e+06	8.69032e+07	5.38209e+07	3.84223e+07	6.09784e+07
P13645	Keratin, type I cytoskeletal 10 [OS=Homo sapiens]	111.07	31	FALSE		Peak Found	High	High	Peak Found	High	Peak Found	Peak Found	Peak Found	Peak Found	Peak Found	Peak Found	Peak Found	High	Peak Found		52.4	77.4	78.6	1.5	63	18.7	14.3	78.8	10.8	43.5	46.9	7	900.3	6.7		1.2288e+07	1.8171e+07	1.84492e+07	356049	1.47856e+07	4.38024e+06	3.36538e+06	1.84926e+07	2.54289e+06	1.0215e+07	1.09922e+07	1.6413e+06	2.11226e+08	1.56544e+06
P13796	Plastin-2 [OS=Homo sapiens]	109.7	41	FALSE		Peak Found	High	High	High	Peak Found	Peak Found	Not Found	Not Found	Not Found	Peak Found	High	High	High	High		86.6	47.2	91.3	260.8	7.6	109.1				24.3	335.9	96.9	134.1	206.3		1.56728e+07	8.53738e+06	1.65211e+07	47217052	1.37216e+06	1.97517e+07				4.39643e+06	6.08196e+07	1.7552e+07	2.42809e+07	3.73516e+07
P11177	Pyruvate dehydrogenase E1 component subunit beta, mitochondrial [OS=Homo sapiens]	109.69	32	FALSE		High	High	High	High	Peak Found	High	Not Found	Peak Found	Peak Found	Peak Found	High	High	Peak Found	High		924.2	15	27.2	92	7.9	50.8		24.3	40.4	3	68.5	35.8	54.1	57		4.05786e+08	6.57169e+06	1.19552e+07	4.0373e+07	3.46059e+06	2.22862e+07		1.06581e+07	1.77297e+07	1.30859e+06	3.00926e+07	1.5722e+07	2.3735e+07	2.50188e+07
P02461	Collagen alpha-1(III) chain [OS=Homo sapiens]	109.54	34	FALSE		Peak Found	Peak Found	Peak Found	High	Peak Found	High	High	High	High	Peak Found	High	High	Peak Found	Peak Found		15.8	5	18	19.2	24.9	20.4	963.8	219.5	64.4	1.9	15	23.1	8.9			7.81349e+06	2.4706e+06	8.87643e+06	9.47148e+06	1.23069e+07	1.0067e+07	4.75579e+08	1.0832e+08	3.1768e+07	938235	7.41169e+06	1.14132e+07	4.37765e+06
P49773	Histidine triad nucleotide-binding protein 1 [OS=Homo sapiens]	108.16	30	FALSE		High	High	High	High	High	High	Peak Found	Peak Found	High	High	High	High	High	High		383.2	59.1	118.7	79.6	48.5	68.2	16.6	39.8	38.1	18.2	174.9	93.3	108.2	153.6		1.31064e+08	2.01976e+07	4.0585e+07	2.72234e+07	1.65969e+07	2.33167e+07	5.67527e+06	1.3617e+07	1.30318e+07	6.23387e+06	5.98219e+07	3.19198e+07	3.69948e+07	5.25298e+07
P27169	Serum paraoxonase/arylesterase 1 [OS=Homo sapiens]	108.02	36	FALSE		Peak Found	High	High	High	High	High	Peak Found	High	High	High	High	Peak Found	High	High		23	113.3	153.6	239.3	188.4	121.4	28.1	60.3	84.2	114.5	65	48.2	79.6	81.1		5.29183e+06	2.60756e+07	3.53531e+07	55072315	4.33729e+07	2.7949e+07	6.45773e+06	1.38759e+07	1.93848e+07	2.63442e+07	1.49648e+07	1.10855e+07	1.83152e+07	1.86761e+07
P78417	Glutathione S-transferase omega-1 [OS=Homo sapiens]	107.99	42	FALSE		High	High	High	High	High	High	High	High	High	High	High	High	Peak Found	High		112.5	88.4	137.1	114.7	86.7	104	104.6	104.1	98.4	64.5	157.7	81.4	53.4	92.4		6.03998e+07	4.746e+07	7.36052e+07	6.15906e+07	4.65617e+07	5.57979e+07	5.61488e+07	5.58665e+07	5.28203e+07	3.46445e+07	8.4622e+07	4.3686e+07	2.86828e+07	4.95721e+07
P36980-1	Complement factor H-related protein 2 [OS=Homo sapiens]	107.16	39	FALSE		Peak Found	Peak Found	Peak Found	Peak Found	Peak Found	Peak Found	High	High	High	Peak Found	Peak Found	Peak Found	Peak Found	Peak Found			16.8	18	52.2	13.5	14.8		549	606.7		43.7	42.3	20.7	22.4			1.29369e+06	1.38556e+06	4017899	1.0374e+06	1.14137e+06		4.22839e+07	4.67296e+07		3.36904e+06	3.25807e+06	1.59288e+06	1.72149e+06
P14854	Cytochrome c oxidase subunit 6B1 [OS=Homo sapiens]	106.87	31	FALSE		High	High	High	High	Peak Found	High	Not Found	Not Found	Not Found	Not Found	High	High	High	High		1150.7	12.9	14.2	31.2	1.4	21.2					43.3	44.5	40.2	40.5		7.12714e+08	7.99978e+06	8.81175e+06	1.93005e+07	845337	1.31046e+07					2.68193e+07	2.75516e+07	2.48932e+07	2.50643e+07
P02656	Apolipoprotein C-III [OS=Homo sapiens]	105.83	30	FALSE		Peak Found	High	High	High	High	High	High	High	High	High	High	High	High	High		10.7	70.4	125.6	162.2	125.3	161.6	39.9	64.3	78.5	59.9	125.1	98.3	188.8	89.4		4.68411e+06	3.07939e+07	5.49746e+07	70992024	5.48129e+07	7.07278e+07	1.74765e+07	2.81312e+07	3.43372e+07	2.62068e+07	5.47606e+07	4.3036e+07	8.26361e+07	3.91047e+07
P01714	Ig lambda chain V-III region SH [OS=Homo sapiens]	105.36	32	FALSE		Peak Found	High	High	High	High	High	High	High	High	High	High	High	High	High		192.7	26.2	29.8	38.2	18.6	26.6	24.7	297.8	548.8	22.8	56.2	30.9	52.8	33.9		1.59896e+08	2.17505e+07	2.46969e+07	3.17294e+07	1.54452e+07	2.20485e+07	2.05122e+07	2.47073e+08	4.55396e+08	1.89497e+07	4.66476e+07	2.56087e+07	4.37863e+07	2.816e+07
P36957	Dihydrolipoyllysine-residue succinyltransferase component of 2-oxoglutarate dehydrogenase complex, mitochondrial [OS=Homo sapiens]	103.69	36	FALSE		High	High	High	High	High	High	Not Found	Not Found	Not Found	Peak Found	High	High	High	High		692.6	37	59.1	59.7	20	54.2				12.4	171.4	96.6	101.5	95.4		1.41237e+08	7.54429e+06	1.20463e+07	1.21708e+07	4.0826e+06	1.10579e+07				2.53579e+06	3.49554e+07	1.97058e+07	2.06896e+07	1.94599e+07
P21399	Cytoplasmic aconitate hydratase [OS=Homo sapiens]	103.63	32	FALSE		Peak Found	High	High	High	High	High	Peak Found	Peak Found	Peak Found	Peak Found	Peak Found	Peak Found	High	High		29.2	45	151.7	66.4	26.3	205.1	5.1	38.9	83.3	2.8	91.9	23.3	354.5	276.6		6.21388e+06	9.58238e+06	3.23067e+07	1.41372e+07	5.59487e+06	4.36821e+07	1.09056e+06	8.28366e+06	1.77405e+07	592289	1.95759e+07	4.95399e+06	7.55063e+07	5.89059e+07
P48643	T-complex protein 1 subunit epsilon [OS=Homo sapiens]	103.49	32	FALSE		Peak Found	High	High	High	High	High	Peak Found	Peak Found	Peak Found	High	High	High	Peak Found	High		49.5	129.4	181.1	117.9	46.6	142.9	30.3	7.7	15.2	118	193.6	86	141.2	140.8		7.8352e+06	2.04725e+07	2.86435e+07	1.86443e+07	7.36266e+06	2.25984e+07	4.78505e+06	1.21421e+06	2.39677e+06	1.86609e+07	3.06164e+07	1.35997e+07	2.23324e+07	2.22683e+07
P30042-1	ES1 protein homolog, mitochondrial [OS=Homo sapiens]	102.48	27	FALSE		High	Peak Found	High	High	Peak Found	Peak Found	Peak Found	Peak Found	Peak Found	Peak Found	Peak Found	Peak Found	Peak Found	Peak Found		856.5	30.1	33.7	18.4	20	23.9	8.7	10	21.8	15.6	133.2	65.7	104	58.3		3.85651e+08	1.35608e+07	1.51562e+07	8.28125e+06	9.01335e+06	1.0754e+07	3.90467e+06	4.5218e+06	9.83378e+06	7.01351e+06	5.99875e+07	2.95991e+07	4.68088e+07	2.62528e+07
P05413	Fatty acid-binding protein, heart [OS=Homo sapiens]	102.34	28	FALSE		High	Peak Found	Peak Found	Peak Found	Peak Found	Peak Found	Peak Found	Peak Found	Peak Found	Peak Found	Peak Found	High	Peak Found	Peak Found		1368.3							26.4				5.3				1.16231e+09							2.24049e+07				4.53822e+06
P48788	Troponin I, fast skeletal muscle [OS=Homo sapiens]	101.79	29	FALSE		High	Not Found	Not Found	Not Found	Not Found	Peak Found	Peak Found	Not Found	Not Found	Not Found	Peak Found	Peak Found	Peak Found	Peak Found		1386.4					2.1	1.3				4.3	0.6	1.8	3.5		1.547e+09					2.33475e+06	1.47368e+06				4.75157e+06	687586	2.02701e+06	3.86815e+06
O60701	UDP-glucose 6-dehydrogenase [OS=Homo sapiens]	101.66	32	FALSE		Peak Found	High	High	High	Peak Found	Peak Found	High	Peak Found	Peak Found	Peak Found	High	High	High	High		55.6	34.4	58.6	56.9	28.2	34.6	30.4	64.9	74.3	13.5	385.5	288	145.2	129.7		1.4166e+07	8.76105e+06	1.49343e+07	1.44949e+07	7.19028e+06	8.80072e+06	7.75174e+06	1.65202e+07	1.89259e+07	3.44621e+06	9.81655e+07	7.33425e+07	3.69756e+07	3.30204e+07
P61586	Transforming protein RhoA [OS=Homo sapiens]	101.19	33	FALSE		Not Found	High	High	Peak Found	Peak Found	High	High	Peak Found	Peak Found	High	Peak Found	High	Peak Found	Peak Found		3.2	78.4	108.9	82.4	14	124.3	126.4	129.1	118.4	38.5	190.1	152.7	105.5	128		1.23626e+06	3.05147e+07	4.2415e+07	3.20911e+07	5.45497e+06	4.84088e+07	4.92287e+07	5.02761e+07	4.60828e+07	1.49958e+07	7.40043e+07	5.94512e+07	4.10899e+07	4.98384e+07
P36542-1	ATP synthase subunit gamma, mitochondrial [OS=Homo sapiens]	101.14	32	FALSE		High	High	High	High	Peak Found	High	Not Found	Not Found	Not Found	Peak Found	High	Peak Found	Peak Found	Peak Found		734.6	68.6	103.7	92.7	28.2	90.7				9	90.1	43.7	82.9	55.8		2.2355e+08	2.08598e+07	3.1561e+07	2.82124e+07	8.59105e+06	2.75891e+07				2.72682e+06	2.74209e+07	1.33069e+07	2.52177e+07	1.69857e+07
O14950	Myosin regulatory light chain 12B [OS=Homo sapiens]	101.07	27	FALSE		Not Found	Peak Found	High	High	Peak Found	High	Not Found	Not Found	Not Found	Peak Found	High	High	Peak Found	High			73.6	158.1	144.4	21	146.3	11.3	15.5	11.4	22.4	262.6	208.2	153.3	171.9			1.77842e+07	3.82112e+07	3.49156e+07	5.07821e+06	3.53715e+07	2.74295e+06	3.74245e+06	2.7485e+06	5.40498e+06	6.34735e+07	5.03185e+07	3.70629e+07	4.15539e+07
P07357	Complement component C8 alpha chain [OS=Homo sapiens]	100.41	33	FALSE		Peak Found	High	High	High	High	Peak Found	High	High	High	High	High	High	High	High		62	36.5	41.8	60.6	20.6	32.2	144	375.2	352.2	31.9	119.5	57	53.3	13.3		3.10054e+07	1.82749e+07	2.09009e+07	30299352	1.03097e+07	1.60964e+07	7.20369e+07	1.87746e+08	1.76225e+08	1.59424e+07	5.9793e+07	2.84982e+07	2.66806e+07	6.64995e+06
Q96IU4	Protein ABHD14B [OS=Homo sapiens]	100.4	35	FALSE		Peak Found	High	High	High	Peak Found	High	High	Peak Found	Peak Found	High	High	High	High	High		16.5	96.8	207.8	93	47.1	236.2	39	41.5	45.6	30.6	124.9	51.8	173.7	195.4		3.41179e+06	2.00023e+07	4.29418e+07	1.9205e+07	9.72788e+06	4.88065e+07	8.05664e+06	8.57723e+06	9.42533e+06	6.3247e+06	2.58018e+07	1.07083e+07	3.58914e+07	4.03764e+07
P61160-1	Actin-related protein 2 [OS=Homo sapiens]	100.28	47	FALSE		High	High	High	High	High	High	High	High	High	Peak Found	High	High	High	High		160.8	47.9	108.4	103.8	13.6	88	37.5	57.3	25.4	5.9	327.6	115.4	133.3	175		3.8466e+07	1.14513e+07	2.59238e+07	2.48314e+07	3.24968e+06	2.10427e+07	8.97683e+06	1.37116e+07	6.08326e+06	1.40405e+06	7.83485e+07	2.76122e+07	3.18751e+07	4.18625e+07
O75828	Carbonyl reductase [NADPH] 3 [OS=Homo sapiens]	99.65	31	FALSE		Peak Found	Peak Found	High	Not Found	Peak Found	Peak Found	Not Found	Peak Found	Not Found	Peak Found	High	High	Peak Found	High		412.1	97.8	80.3		107	172.5		39.8		18.2			286.2	186		1.04316e+07	2.47552e+06	2.0336e+06		2.70954e+06	4.36602e+06		1.00647e+06		460579			7.2442e+06	4.70821e+06
P13671	Complement component c6 [OS=Homo sapiens]	99.58	45	FALSE		Peak Found	Peak Found	High	High	Peak Found	Peak Found	High	High	High	High	High	High	Peak Found	Peak Found		40.6	32	37.6	63.2	33	22.5	107.2	421.2	399.4	37.3	85.8	59.8	26.9	33.5		1.233e+07	9.72066e+06	1.13977e+07	1.91761e+07	9.99923e+06	6.81911e+06	3.25307e+07	1.27802e+08	1.21203e+08	1.13227e+07	2.60374e+07	1.81511e+07	8.16253e+06	1.01632e+07
Q04760-1	lactoylglutathione lyase [OS=Homo sapiens]	98.91	49	FALSE		High	High	High	High	High	High	High	High	High	High	High	High	High	High		270.4	95.2	151.7	102.6	48	143	101.4	72.2	39.9	18.4	124	75.6	62.6	94.9		9.96657e+07	3.51055e+07	5.59167e+07	3.78189e+07	1.76949e+07	5.2721e+07	3.73565e+07	2.6607e+07	1.47175e+07	6.79075e+06	4.57084e+07	2.78596e+07	2.30618e+07	3.49869e+07
Q16698	2,4-dienoyl-CoA reductase, mitochondrial [OS=Homo sapiens]	98.45	33	FALSE		High	Peak Found	High	High	Peak Found	High	Not Found	Peak Found	Not Found	Peak Found	High	High	High	High		954.2	12.5	22.6	46	2.1	44.6				4.4	85.8	47.7	101.3	78.7		3.60046e+08	4.73195e+06	8.5413e+06	1.73737e+07	805575	1.68305e+07				1.64615e+06	3.23583e+07	1.79969e+07	3.82288e+07	2.96756e+07
Q9BX66-12	Isoform 12 of Sorbin and SH3 domain-containing protein 1 [OS=Homo sapiens]	98.22	28	FALSE		Peak Found	Peak Found	High	Peak Found	High	High	Not Found	Peak Found	Peak Found	High	Peak Found	Peak Found	High	High		55	33.3	146.7	31.3	29.6	303.9		57.8	48.2	13.1	85.8	68.7	353.5	173.1		1.1699e+07	7.08964e+06	3.12196e+07	6.66798e+06	6.2983e+06	6.46586e+07		1.22936e+07	1.02624e+07	2.78707e+06	1.82541e+07	1.46229e+07	7.52087e+07	3.68245e+07
P61604	10 kDa heat shock protein, mitochondrial [OS=Homo sapiens]	98.06	44	FALSE		High	High	High	High	High	High	Peak Found	Peak Found	Peak Found	Peak Found	High	High	High	High		235.2	98	139.2	129.3	26.6	116.7	16.1	27.5	21.1	22.5	189.6	143.4	112.3	122.6		1.18904e+08	4.95735e+07	7.03633e+07	6.53802e+07	1.34733e+07	5.90181e+07	8.13547e+06	1.39195e+07	1.06539e+07	1.13667e+07	9.5861e+07	7.25223e+07	5.67643e+07	6.19715e+07
Q01469	Fatty acid-binding protein, epidermal [OS=Homo sapiens]	98.02	36	FALSE		Peak Found	High	High	High	High	High	Peak Found	Peak Found	Peak Found	Peak Found	Peak Found	Peak Found	High	High		68.7	71.6	393.4	167.3	113.6	252.9	9.2	6.6	10.1	24.7	27.6	7.2	117.8	129.5		2.27662e+07	2.37472e+07	1.30432e+08	5.54652e+07	3.76506e+07	8.38491e+07	3.04256e+06	2.18084e+06	3.35496e+06	8.18518e+06	9.14928e+06	2.37792e+06	3.90422e+07	4.2946e+07
P39059	Collagen alpha-1(XV) chain [OS=Homo sapiens]	97.91	32	FALSE		Peak Found	High	High	Peak Found	Not Found	High	High	High	High	Peak Found	High	Peak Found	High	High		11.6	13.4	87.7	8.7		70.9	376.7	325.8	273.8	20.3	58	1.6	84.1	67.4		4.35118e+06	5.03809e+06	3.29429e+07	3.25312e+06		2.66285e+07	1.41462e+08	1.22349e+08	1.02807e+08	7.63807e+06	2.17681e+07	590248	3.1588e+07	2.52987e+07
P09417	dihydropteridine reductase [OS=Homo sapiens]	97.8	26	FALSE		High	High	High	High	High	High	Peak Found	Peak Found	Peak Found	High	High	High	High	High		168.7	71.4	43.7	48.3	4.8	52.7	1.7	2.1	4.3	131.8	317.8	119.8	293.9	139		5.37284e+07	2.27453e+07	1.39145e+07	1.53969e+07	1.53397e+06	1.67847e+07	544507	668633	1.37406e+06	4.19753e+07	1.01243e+08	3.81711e+07	9.36119e+07	4.42709e+07
P07203	Glutathione peroxidase 1 [OS=Homo sapiens]	96.76	33	FALSE		High	High	High	High	High	High	Peak Found	Peak Found	Peak Found	Peak Found	High	High	High	High		50.3	70.7	125.9	106.4	41.6	134.5	10	42.8	89.7	47.1	192.5	100.6	183.2	204.6		1.58989e+07	2.23279e+07	3.97754e+07	3.3622e+07	1.31436e+07	4.24866e+07	3.15326e+06	1.35281e+07	2.83398e+07	1.48941e+07	6.0805e+07	3.17663e+07	5.78676e+07	6.46409e+07
Q00839	Heterogeneous nuclear ribonucleoprotein U [OS=Homo sapiens]	94.64	42	FALSE		Peak Found	Peak Found	High	Peak Found	Peak Found	High	High	Peak Found	Peak Found	Peak Found	High	High	High	High		35.5	26.6	74.9	59.8	15.6	91.2	77	6.3	1	15	385.2	187.6	151	273.2		1.28403e+07	9.64883e+06	2.71377e+07	2.16557e+07	5.65613e+06	3.30443e+07	2.78978e+07	2.27868e+06	372819	5.44467e+06	1.39526e+08	6.79308e+07	5.46837e+07	9.89484e+07
Q14247-2	Isoform 2 of Src substrate cortactin [OS=Homo sapiens]	94.14	44	FALSE		Peak Found	High	High	High	High	High	High	High	High	Peak Found	High	High	High	High		14.8	85.5	136.2	112.8	8.3	88.5	77.9	123.8	50.2	20.4	300.5	187.1	148.7	45.3		3.49699e+06	2.01827e+07	3.21397e+07	2.66295e+07	1.9545e+06	2.08728e+07	1.83803e+07	2.92033e+07	1.18484e+07	4.80389e+06	7.09171e+07	4.41484e+07	3.50978e+07	1.06873e+07
P29692-2	Isoform 2 of Elongation factor 1-delta [OS=Homo sapiens]	94.03	38	FALSE		High	High	High	High	Peak Found	High	Peak Found	High	Not Found	Peak Found	High	High	High	High		106.8	52.9	109.2	123.4	14.6	73.6	65.3	45.9	12.8	7.6	332.7	173.4	123.6	158.3		3.5073e+07	1.73837e+07	3.58753e+07	4.05211e+07	4.81086e+06	2.41724e+07	2.14601e+07	1.50711e+07	4.21235e+06	2.49894e+06	1.09292e+08	5.69529e+07	4.05912e+07	5.19862e+07
P25398	40S ribosomal protein S12 [OS=Homo sapiens]	93.36	40	FALSE		Peak Found	High	High	High	High	High	High	High	Peak Found	Peak Found	High	High	High	High		31.1	77.6	156.9	146.2	13.6	95.6	61.2	43.4	39.6	22.4	275.4	164.6	113.9	158.4		1.00288e+07	2.49935e+07	5.0566e+07	4.70959e+07	4.39518e+06	3.08009e+07	1.97245e+07	1.39797e+07	1.27676e+07	7.21924e+06	8.87425e+07	5.30371e+07	3.67113e+07	5.10479e+07
O14773	Tripeptidyl-peptidase 1 [OS=Homo sapiens]	92.23	27	FALSE		Peak Found	High	High	High	High	High	Peak Found	Peak Found	Peak Found	Peak Found	High	High	High	High		65.5	79.1	153.3	113.4	26.7	152.6	13.1	40.8	4.9	11	234.2	141	146.1	218.2		1.60361e+07	1.9374e+07	3.75333e+07	2.77575e+07	6.52438e+06	3.73433e+07	3.21753e+06	9.99336e+06	1.19388e+06	2.69811e+06	5.73319e+07	3.45181e+07	3.57607e+07	5.34166e+07
P39060-3	Collagen alpha-1(XVIII) chain [OS=Homo sapiens]	91.67	23	FALSE		Peak Found	High	High	High	Peak Found	High	High	High	High	High	High	High	High	High		6.4	73.1	78.7	81	2.8	105.1	163.8	102.6	61.3	46.3	237.5	67.9	188.2	185.3		1.06467e+06	1.22581e+07	1.3192e+07	1.35833e+07	465114	1.76244e+07	2.7449e+07	1.71975e+07	1.02774e+07	7.76304e+06	3.98139e+07	1.13873e+07	3.15381e+07	3.10534e+07
P28331-2	Isoform 2 of NADH-ubiquinone oxidoreductase 75 kDa subunit, mitochondrial [OS=Homo sapiens]	91.34	32	FALSE		High	Peak Found	Peak Found	High	Peak Found	High	Peak Found	Peak Found	Not Found	Peak Found	High	Peak Found	Peak Found	High		1168.4	9.6	18.3	7.9	8.3	25.5	14.4	6.3		1.6	57	11.1	33.9	37.7		4.20691e+08	3.47094e+06	6.60612e+06	2.83686e+06	2.97596e+06	9.17915e+06	5.19195e+06	2.26877e+06		567407	2.05407e+07	3.98275e+06	1.22025e+07	1.35678e+07
P05156	Complement factor I [OS=Homo sapiens]	90.94	50	FALSE		Not Found	High	High	High	High	High	High	High	High	High	High	High	High	High			92.4	99.8	155	45.5	77.4	69.1	118.8	172.4	73.5	142.5	158.8	115	79.8			3.21378e+07	3.47296e+07	5.39311e+07	1.58193e+07	2.69392e+07	2.40416e+07	4.13277e+07	6.00074e+07	2.55897e+07	4.95901e+07	5.52631e+07	4.00248e+07	2.77816e+07
P07954	fumarate hydratase, mitochondrial [OS=Homo sapiens]	89.65	26	FALSE		High	Peak Found	High	Peak Found	Peak Found	High	Peak Found	Peak Found	Peak Found	Peak Found	High	Peak Found	Peak Found	High		1112.6	11.7	35.8	23.7	10.2	38.4	4.6	6.8	5.2	3.8	53.5	19.5	35.1	39.1		4.69198e+08	4.94334e+06	1.50862e+07	9.9786e+06	4.30951e+06	1.618e+07	1.94829e+06	2.85989e+06	2.19125e+06	1.58828e+06	2.25795e+07	8.23865e+06	1.47924e+07	1.65099e+07
Q12805	EGF-containing fibulin-like extracellular matrix protein 1 [OS=Homo sapiens]	89.15	28	FALSE		Peak Found	High	High	High	Peak Found	Peak Found	High	High	High	Peak Found	High	High	High	High			69.1	77.8	98.3	13.7	3.5	28.8	264.3	150.6	10.9	203.3	180.4	162	137.3			1.60041e+07	1.8014e+07	2.27604e+07	3.16545e+06	819324	6.66465e+06	6.12091e+07	3.48821e+07	2.53034e+06	4.70731e+07	4.17774e+07	3.7517e+07	3.17873e+07
P08134	Rho-related GTP-binding protein RhoC [OS=Homo sapiens]	88.97	29	FALSE		Not Found	Not Found	High	Not Found	Not Found	High	Not Found	Not Found	Not Found	Not Found	Not Found	Peak Found	Not Found	Not Found				665.1			649.8						85						1.27176e+06			1.24247e+06						162555
P62826	GTP-binding nuclear protein RAN [OS=Homo sapiens]	88.88	29	FALSE		High	High	High	High	High	High	Peak Found	High	High	High	High	High	High	High		89.1	72.6	103.6	91.4	74	101.7	97.3	103.6	47.6	89.3	248	128.5	65.9	87.4		2.11722e+07	1.72501e+07	2.46209e+07	2.17368e+07	1.75805e+07	2.41779e+07	2.31331e+07	2.46348e+07	1.13113e+07	2.12222e+07	5.89505e+07	3.05516e+07	1.56602e+07	2.0773e+07
P19338	Nucleolin [OS=Homo sapiens]	88.43	38	FALSE		Peak Found	High	Peak Found	High	Peak Found	High	High	High	High	High	High	High	High	High		33.8	47.4	41.6	21.8	61.9	24.6	87.3	61.3	59.5	77.6	292.9	221.2	166.9	202.4		8.57061e+06	1.20255e+07	1.05494e+07	5.53513e+06	1.57113e+07	6.24309e+06	2.21326e+07	1.55398e+07	1.50866e+07	1.96734e+07	7.4306e+07	5.60988e+07	4.23278e+07	5.13307e+07
P47985	cytochrome b-c1 complex subunit Rieske, mitochondrial [OS=Homo sapiens]	88.43	22	FALSE		High	High	Peak Found	High	Peak Found	Peak Found	Not Found	Peak Found	Peak Found	Peak Found	High	High	Peak Found	Peak Found		766.9	9.2	15.1	16.6	1.6	20.6		95.3	263.4	136	25.8	19.3	17.5	12.6		4.10488e+08	4.93762e+06	8.10553e+06	8.90776e+06	834914	1.10433e+07		5.10087e+07	1.40991e+08	7.27757e+07	1.38193e+07	1.03054e+07	9.35543e+06	6.7693e+06
P04275	Von Willebrand factor [OS=Homo sapiens]	87.66	32	FALSE		Not Found	High	High	High	High	High	Peak Found	Peak Found	Peak Found	Peak Found	High	Peak Found	High	High			56.1	130.3	80.2	41.1	192.1	7.3	11.2	33.8	6.1	306.5	70	105.3	360.1			1.02684e+07	2.38562e+07	1.46777e+07	7.52249e+06	3.51729e+07	1.33476e+06	2.05576e+06	6.18098e+06	1.11187e+06	5.61247e+07	1.28261e+07	1.92881e+07	6.59447e+07
P80748	Ig lambda chain V-III region LOI [OS=Homo sapiens]	87.06	28	FALSE		Peak Found	High	High	Peak Found	High	High	Peak Found	High	High	High	High	High	High	Peak Found		4.3	47.5	51	84.5	32.9	47.9	41.8	272.7	483.3	30.6	94	56.3	93.2	60		7.81999e+06	8.57098e+07	9.20903e+07	152473286	5.94774e+07	8.65151e+07	7.5438e+07	4.92367e+08	8.72405e+08	5.5261e+07	1.69605e+08	1.01565e+08	1.68236e+08	1.08333e+08
P21796	voltage-dependent anion-selective channel protein 1 [OS=Homo sapiens]	86.29	30	FALSE		High	Peak Found	High	High	Peak Found	High	Peak Found	Peak Found	Peak Found	Peak Found	Peak Found	High	Peak Found	Peak Found		797.6	62.1	72.9	69.6	48.6	83.2	26.8	31.3	12.8	4.7	73.4	45.2	46.2	25.5		5.16134e+08	4.01954e+07	4.71997e+07	4.50485e+07	3.14673e+07	5.38437e+07	1.73354e+07	2.02758e+07	8.2601e+06	3.07136e+06	4.74756e+07	2.92529e+07	2.98786e+07	1.64842e+07
P07998	Ribonuclease pancreatic [OS=Homo sapiens]	85.93	26	FALSE		Not Found	High	High	High	Not Found	High	High	High	High	Peak Found	Peak Found	High	High	High			19.3	50.2	8.2		98.3	681.2	298.7	165.4	3.8	17.6	25.1	25.5	6.7			5.6107e+06	1.45857e+07	2.38249e+06		2.85397e+07	1.97765e+08	8.67219e+07	4.80094e+07	1.10738e+06	5.12093e+06	7.29678e+06	7.39195e+06	1.93561e+06
Q9NVA2-2	Isoform 2 of Septin-11 [OS=Homo sapiens]	85.2	41	FALSE		Peak Found	High	High	High	Peak Found	High	High	Peak Found	Peak Found	Peak Found	High	High	High	High		36.7	70.5	170.5	176.1	18.2	184.3	14.2	12.2	14.1	19.3	311.1	127.5	127	118.2		9.77943e+06	1.87909e+07	4.54485e+07	46937159	4.84645e+06	4.91238e+07	3.78682e+06	3.24595e+06	3.75587e+06	5.13877e+06	8.29196e+07	3.39923e+07	3.3851e+07	3.15134e+07
P53597	Succinyl-CoA ligase [ADP/GDP-forming] subunit alpha, mitochondrial [OS=Homo sapiens]	84.89	29	FALSE		High	Peak Found	Peak Found	Peak Found	Peak Found	High	Peak Found	Peak Found	Peak Found	Peak Found	High	High	High	High		520.9	12.8	35.7	43.4	19.4	58.2	142.1	102.7	92	7.7	126.8	74.5	89.5	74.3		2.65968e+08	6.54126e+06	1.82103e+07	2.217e+07	9.89209e+06	2.97125e+07	7.25426e+07	5.24178e+07	4.69498e+07	3.916e+06	6.476e+07	3.80523e+07	4.5706e+07	3.79424e+07
P11310-2	Isoform 2 of Medium-chain specific acyl-CoA dehydrogenase, mitochondrial [OS=Homo sapiens]	84.26	24	FALSE		High	Peak Found	High	High	Peak Found	Peak Found	Peak Found	Not Found	Not Found	Peak Found	Peak Found	Peak Found	Peak Found	Peak Found		1148.1	10.1	46.5	37.4	0.6	35.2	10.5			1.5	20.8	5.8	37.3	46.3		3.02002e+08	2.65463e+06	1.22434e+07	9849396	145892	9.24913e+06	2.77394e+06			391483	5.46102e+06	1.51534e+06	9.80137e+06	1.21897e+07
P55083-2	Isoform 2 of Microfibril-associated glycoprotein 4 [OS=Homo sapiens]	84.17	17	FALSE		Not Found	High	Not Found	Peak Found	Not Found	Peak Found	High	High	Peak Found	High	High	High	High	High			47.2		10.1		14.1	67	26.2	11.2	133.5	293.3	219.6	262.8	315			8.10934e+06		1.73574e+06		2.41965e+06	1.15146e+07	4.50123e+06	1.91694e+06	2.29256e+07	5.03675e+07	3.77089e+07	4.51351e+07	5.40899e+07
P22061-2	Isoform 2 of Protein-L-isoaspartate(D-aspartate) O-methyltransferase [OS=Homo sapiens]	83.67	22	FALSE		High	High	High	Peak Found	Peak Found	High	Peak Found	Peak Found	Peak Found	High	High	High	High	High		375.2	59.7	97	75.6	44.7	93.6	35.3	20.9	33.4	30.4	154	124	105.7	150.7		1.11215e+08	1.7687e+07	2.87515e+07	2.24029e+07	1.32405e+07	2.77553e+07	1.04529e+07	6.19335e+06	9.89335e+06	9.01049e+06	4.5657e+07	3.67603e+07	3.13212e+07	4.46621e+07
P61247	40S ribosomal protein S3a [OS=Homo sapiens]	83.44	33	FALSE		Peak Found	Peak Found	High	High	Peak Found	High	Peak Found	Peak Found	Peak Found	Peak Found	High	High	High	High		8.3	55	82.8	76.7	41.3	58.7	4	3.5	2.4	8.7	459.7	164.9	175.6	258.3		2.35722e+06	1.56574e+07	2.35893e+07	2.18283e+07	1.17737e+07	1.67277e+07	1.15231e+06	994389	693611	2.47174e+06	1.309e+08	4.69472e+07	4.99888e+07	7.3546e+07
P00491	purine nucleoside phosphorylase [OS=Homo sapiens]	83.18	29	FALSE		Not Found	High	High	High	High	High	Peak Found	High	High	High	High	High	Peak Found	High			151.5	174.2	100.8	240.1	65.5	25.9	71.6	81.4	183.3	115.3	76	28.8	85.7			2.53969e+07	2.91928e+07	1.68887e+07	4.02497e+07	1.09725e+07	4.3342e+06	1.19981e+07	1.36468e+07	3.0717e+07	1.93343e+07	1.27365e+07	4.83227e+06	1.4365e+07
P23297	Protein S100-A1 [OS=Homo sapiens]	83.11	15	FALSE		High	High	High	Peak Found	Not Found	High	High	High	Not Found	Not Found	Not Found	Not Found	Not Found	Not Found		223.6	115.6	180.7	12.4		258.2	405.8	203.8								1.54195e+07	7.97503e+06	1.24624e+07	853714		1.78059e+07	2.799e+07	1.40567e+07
P09486	Sparc [OS=Homo sapiens]	82.68	25	FALSE		Peak Found	High	High	High	Peak Found	High	High	Peak Found	Peak Found	Peak Found	Peak Found	Peak Found	High	Peak Found		19.1	125.3	277.4	302	8.7	189.1	351.7	17.5	15.3	11.3	16.6	10	22.9	33.1		2.24256e+06	1.47422e+07	3.26406e+07	35541651	1.02907e+06	2.22544e+07	4.13867e+07	2.05425e+06	1.80337e+06	1.32558e+06	1.95906e+06	1.17588e+06	2.69067e+06	3.89894e+06
P50461	Cysteine and glycine-rich protein 3 [OS=Homo sapiens]	82.62	24	FALSE		High	Peak Found	Peak Found	Peak Found	Peak Found	Peak Found	Peak Found	Peak Found	Peak Found	Peak Found	Peak Found	Peak Found	Peak Found	Peak Found		157.7	39.9	31.4	5	1	67.1	593.1	356.3	133.3	3.4	5.9	3.4	2	0.4		1.00531e+09	2.54513e+08	2.00279e+08	3.21232e+07	6.09809e+06	4.27659e+08	3.78058e+09	2.27093e+09	8.49937e+08	2.14558e+07	3.77184e+07	2.17053e+07	1.28035e+07	2.44839e+06
O15143	Actin-related protein 2/3 complex subunit 1B [OS=Homo sapiens]	82.46	26	FALSE		Not Found	High	High	High	Peak Found	High	Peak Found	Peak Found	Peak Found	Not Found	High	High	High	High			74.3	127.8	149.7	24.9	96.4	26.2	35.9	11.4		376.4	171.6	116.7	188.7			9.56344e+06	1.64376e+07	1.92577e+07	3.20274e+06	1.24024e+07	3.37171e+06	4.62263e+06	1.46888e+06		4.84309e+07	2.2072e+07	1.50164e+07	2.42771e+07
O95336	6-phosphogluconolactonase [OS=Homo sapiens]	82.22	27	FALSE		Not Found	High	High	High	High	High	Peak Found	Not Found	Not Found	Peak Found	High	High	High	High			88.6	178.7	163.7	27.2	209.2	28.1			7.3	241.1	160.9	139.4	155.8			1.39405e+07	2.81146e+07	25750094	4.27584e+06	3.29133e+07	4.41452e+06			1.15099e+06	3.79293e+07	2.53203e+07	2.19346e+07	2.45147e+07
Q6ZMU5-1	Tripartite motif-containing protein 72 [OS=Homo sapiens]	82.15	22	FALSE		High	Peak Found	Not Found	Not Found	Not Found	Not Found	Peak Found	Not Found	Not Found	Peak Found	Peak Found	Peak Found	Peak Found	Peak Found		1309.6	17.5					7.7			24.4	25.4	15.5				3.41444e+08	4.5497e+06					2.00172e+06			6.34856e+06	6.61973e+06	4.03859e+06
P18428	lipopolysaccharide-binding protein [OS=Homo sapiens]	81.44	24	FALSE		Peak Found	Peak Found	Peak Found	Peak Found	Peak Found	Peak Found	Peak Found	High	High	High	Peak Found	Peak Found	Peak Found	Peak Found		25.6	6.9	12.5	5.6	7.4	13.4	21.5	279.1	891.9	29.2	44.7	17.3	27.2	17.8		5.74711e+06	1.54659e+06	2.80838e+06	1.25036e+06	1.673e+06	3.00659e+06	4.82756e+06	6.27691e+07	2.00603e+08	6.56211e+06	1.00536e+07	3.89197e+06	6.12499e+06	4.00312e+06
P38117-2	Isoform 2 of Electron transfer flavoprotein subunit beta [OS=Homo sapiens]	81.3	28	FALSE		High	Peak Found	High	High	Peak Found	High	Not Found	Peak Found	Not Found	Peak Found	High	High	High	High		773.7	33.8	89.3	54.3	7.1	102.7		46.2		1.6	66.3	43.1	96.7	85.2		2.34675e+08	1.02405e+07	2.70884e+07	1.64655e+07	2.16247e+06	3.11565e+07		1.402e+07		497171	2.01089e+07	1.30707e+07	2.93331e+07	2.58371e+07
P05204	Non-histone chromosomal protein HMG-17 [OS=Homo sapiens]	81.06	30	FALSE		High	High	High	High	Peak Found	High	Peak Found	High	High	High	High	High	High	High		51.1	65.7	99.8	71.9	8.6	112	30.2	37.2	43.9	26.4	396.8	101.1	142.7	212.7		1.50174e+07	1.93152e+07	2.93575e+07	2.11573e+07	2.51938e+06	3.29333e+07	8.87135e+06	1.09526e+07	1.2897e+07	7.77388e+06	1.167e+08	2.97276e+07	4.19548e+07	6.25644e+07
P26599-3	Isoform 3 of Polypyrimidine tract-binding protein 1 [OS=Homo sapiens]	80.78	33	FALSE		Peak Found	High	High	High	Peak Found	High	Peak Found	Peak Found	Peak Found	High	High	High	High	High		1.4	56.3	119.8	127	20.1	89.2	26.9	28.8	13.9	21	355.7	202	146	191.9		284185	1.12062e+07	2.38609e+07	2.53025e+07	3.99798e+06	1.77623e+07	5.36652e+06	5.73806e+06	2.7596e+06	4.18726e+06	7.08458e+07	4.02458e+07	2.90883e+07	3.82289e+07
O60888-2	Isoform A of Protein CutA [OS=Homo sapiens]	79.79	14	FALSE		High	High	High	High	High	High	Not Found	Not Found	Not Found	Not Found	High	High	High	High		128.5		81.2	80	71	226.1					161.4	210.6	203	238.2		7.07833e+06		4.47186e+06	4406675	3.90959e+06	1.24505e+07					8.88604e+06	1.15961e+07	1.11809e+07	1.31195e+07
P35232	Prohibitin [OS=Homo sapiens]	79.59	25	FALSE		High	High	High	High	Peak Found	High	Peak Found	Peak Found	Peak Found	Peak Found	High	High	Peak Found	Peak Found		419.5	68.6	116.2	119.7	16.8	131.3				10.6	205	91.2	116.7	104.4		8.70017e+07	1.42189e+07	2.41013e+07	2.48257e+07	3.49355e+06	2.72345e+07				2.19311e+06	4.25271e+07	1.89194e+07	2.42067e+07	2.16598e+07
P37840-1	Alpha-synuclein [OS=Homo sapiens]	79.06	24	FALSE		Not Found	High	High	High	High	High	Peak Found	High	Peak Found	High	Peak Found	Peak Found	Peak Found	Peak Found			146.1	151.7	99.9	222.1	104.6	46.9	66.6	56.4	150.2	102.5	111.4	59.3	82.4			5.51005e+07	5.72058e+07	3.76642e+07	8.37721e+07	3.94731e+07	1.76894e+07	2.51308e+07	2.12834e+07	5.66412e+07	3.86506e+07	4.20213e+07	2.23531e+07	3.10887e+07
Q92597	Protein NDRG1 [OS=Homo sapiens]	78.7	26	FALSE		Peak Found	Peak Found	High	High	Peak Found	High	Peak Found	High	High	Peak Found	High	High	High	High		63.5	23.2	66.3	62.3	7	84.8	56.7	79.4	39.8	7.2	376.1	172.9	180.8	180		1.17156e+07	4.2878e+06	1.2228e+07	1.14901e+07	1.29581e+06	1.56462e+07	1.04595e+07	1.46497e+07	7.34136e+06	1.32337e+06	6.93799e+07	3.1905e+07	3.33527e+07	3.32166e+07
P15121	aldose reductase [OS=Homo sapiens]	78.34	36	FALSE		High	High	High	High	Peak Found	High	High	High	High	Peak Found	High	High	High	High		334.1	67.2	108.2	81	16.1	107.4	31.5	37.1	43.5	6	249.2	81.2	140.9	96.7		1.03397e+08	2.08123e+07	3.34828e+07	2.50615e+07	4.98071e+06	3.32568e+07	9.76481e+06	1.14853e+07	1.34493e+07	1.84596e+06	7.71274e+07	2.51248e+07	4.36073e+07	2.99305e+07
Q15417	Calponin-3 [OS=Homo sapiens]	77.41	25	FALSE		Peak Found	High	High	High	Peak Found	Peak Found	Peak Found	High	Peak Found	High	High	High	High	Peak Found		33	83.7	114.7	156.8	13.7	71.9	15.3	40	57.9	51.5	346.1	258.5	118.6	38.4		4.19172e+06	1.0642e+07	1.45917e+07	1.99393e+07	1.74079e+06	9.14338e+06	1.94675e+06	5.08409e+06	7.37025e+06	6.55243e+06	4.40145e+07	3.28754e+07	1.50831e+07	4.88842e+06
P02654	Apolipoprotein C-I [OS=Homo sapiens]	76.98	32	FALSE		Peak Found	High	High	High	High	High	High	High	High	High	Peak Found	High	Peak Found	Peak Found		4.8	37.5	27.1	45	22.7	23.6	35	163.6	141.5	29.1	603.6	53.9	139.1	73.5		5.23189e+06	4.06619e+07	2.9467e+07	4.88027e+07	2.46715e+07	2.56549e+07	3.79956e+07	1.7757e+08	1.5362e+08	3.15891e+07	6.55168e+08	5.85135e+07	1.51011e+08	7.97407e+07
P13693	Translationally-controlled tumor protein [OS=Homo sapiens]	76.66	26	FALSE		High	High	High	High	Peak Found	High	Peak Found	Peak Found	Peak Found	Peak Found	High	High	High	High		246.6	67.2	124.6	126.2	15.7	81.5	35.5	18.2	9.9	8.4	266.2	181.7	101.7	116.4		9.91274e+07	2.70275e+07	5.00703e+07	5.07341e+07	6.30206e+06	3.27503e+07	1.4255e+07	7.33121e+06	3.99156e+06	3.36087e+06	1.07001e+08	7.30408e+07	4.08673e+07	4.67977e+07
Q14764	major vault protein [OS=Homo sapiens]	75.97	22	FALSE		Not Found	High	High	High	Peak Found	Peak Found	Peak Found	Peak Found	High	Peak Found	High	High	Peak Found	High			48.6	58.5	82.9		63.7	243.2	159	135.2		222.6	184.5	105.7	96.2			8.50089e+06	1.02253e+07	1.45083e+07		1.1135e+07	4.25376e+07	2.78163e+07	2.36522e+07		3.89365e+07	3.22815e+07	1.84874e+07	1.68254e+07
Q02218	2-oxoglutarate dehydrogenase, mitochondrial [OS=Homo sapiens]	75.79	19	FALSE		High	Peak Found	Peak Found	Peak Found	Peak Found	High	Peak Found	Not Found	Not Found	Peak Found	Peak Found	Peak Found	High	Peak Found		822.3	28.1	42.1	24.6	9.4	91.6	4.1			17	83.4	55	115.9	106.3		1.81289e+08	6.2053e+06	9.29307e+06	5.41719e+06	2.08173e+06	2.0202e+07	911234			3.75479e+06	1.83925e+07	1.21346e+07	2.55444e+07	2.3444e+07
P04632	Calpain small subunit 1 [OS=Homo sapiens]	75.67	19	FALSE		Peak Found	High	High	High	Peak Found	High	Not Found	Peak Found	Not Found	Peak Found	High	High	Peak Found	High		86.9	121.7	150.2	148.4	53	88.6		15.8		12.6	212.8	128.1	160.8	221.1		9.18408e+06	1.28562e+07	1.58713e+07	1.56762e+07	5.60119e+06	9.35992e+06		1.66693e+06		1.33029e+06	2.24805e+07	1.35379e+07	1.69872e+07	2.33539e+07
P23396-2	Isoform 2 of 40S ribosomal protein S3 [OS=Homo sapiens]	75.01	27	FALSE		Peak Found	High	High	High	Peak Found	High	High	Peak Found	Peak Found	Peak Found	High	High	High	High		13.7	70.9	108.4	101.2	8.5	72.2	20.3	6.8	25.9	9.5	432.7	175.8	146	208.2		2.98735e+06	1.54366e+07	2.35823e+07	2.20141e+07	1.8409e+06	1.57048e+07	4.42117e+06	1.4803e+06	5.62775e+06	2.07143e+06	9.416e+07	3.82438e+07	3.17614e+07	4.52945e+07
P07358	Complement component C8 beta chain [OS=Homo sapiens]	74.65	30	FALSE		Peak Found	Peak Found	High	Peak Found	Peak Found	High	High	High	High	High	High	High	Peak Found	High		7	33.2	27.8	29.4	14.8	39.5	148.8	400.5	358.6	49.2	120.9	62.6	53.9	53.7		2.64252e+06	1.25279e+07	1.05142e+07	1.11121e+07	5.60654e+06	1.49115e+07	5.61755e+07	1.51211e+08	1.35407e+08	1.85666e+07	4.56334e+07	2.363e+07	2.03576e+07	2.02738e+07
P20700	Lamin-B1 [OS=Homo sapiens]	74.32	22	FALSE		Peak Found	High	High	High	Peak Found	High	Peak Found	Not Found	Not Found	Not Found	High	High	Peak Found	High		365.2	44.7	107.1	274.8	17.9	87.8	52.6				162.9	80.5	67.2	139.3		2.90915e+07	3.56058e+06	8.52814e+06	21891618	1.42874e+06	6.99055e+06	4.18615e+06				1.29731e+07	6.41489e+06	5.35296e+06	1.10929e+07
P28066-1	Proteasome subunit alpha type-5 [OS=Homo sapiens]	74.17	26	FALSE		Peak Found	High	High	High	High	High	Peak Found	High	Peak Found	High	High	High	High	High		40.9	79.1	142	141.9	48.6	151	65.1	46.8	30	42.4	179.2	122.1	140.9	170		8.49631e+06	1.64292e+07	2.94984e+07	2.94812e+07	1.01078e+07	3.13692e+07	1.35294e+07	9.72879e+06	6.23014e+06	8.81016e+06	3.72425e+07	2.53776e+07	2.9282e+07	3.53198e+07
Q16891	MICOS complex subunit Mic60 [OS=Homo sapiens]	74.12	19	FALSE		High	Peak Found	Peak Found	High	Peak Found	Peak Found	Not Found	Peak Found	Peak Found	Peak Found	High	Peak Found	Peak Found	Peak Found		557	58	94.9	140.5	25.9	44.1		11.1	6.4	5.6	147.1	105.2	101.8	102.3		1.55536e+08	1.62097e+07	2.64939e+07	3.92463e+07	7.2227e+06	1.23279e+07		3.09163e+06	1.78869e+06	1.57212e+06	4.10688e+07	2.93798e+07	2.84369e+07	2.85717e+07
P50135	Histamine N-methyltransferase [OS=Homo sapiens]	74.01	31	FALSE		Peak Found	High	High	High	High	High	Not Found	Not Found	Not Found	Peak Found	Peak Found	Peak Found	Peak Found	High		19.6	89.6	336.7	129.9	89.3	373.2				3.4	50.7	16.5	142.2	149		4.81311e+06	2.20143e+07	8.27153e+07	3.19278e+07	2.19294e+07	9.16838e+07				834460	1.24447e+07	4.0599e+06	3.49335e+07	3.66209e+07
Q14112-1	Nidogen-2 [OS=Homo sapiens]	73.86	22	FALSE		Not Found	High	High	High	Peak Found	Peak Found	Peak Found	Peak Found	Not Found	High	High	Peak Found	High	High			44.1	74.6	55	18.6	36.7	59.6	39.7		54.8	265.9	57.2	338.8	355			5.87733e+06	9.94291e+06	7.32556e+06	2.47957e+06	4.89758e+06	7.94106e+06	5.29533e+06		7.30932e+06	3.54423e+07	7.61944e+06	4.51556e+07	4.73204e+07
P04259	keratin, type II cytoskeletal 6B [OS=Homo sapiens]	73.25	47	FALSE		Not Found	Not Found	Not Found	Peak Found	Not Found	Not Found	Peak Found	Not Found	Not Found	Not Found	Not Found	Peak Found	High	Not Found					84.3			192.3					182.5	940.9						825431			1.88309e+06					1.7864e+06	9.21127e+06
P05387	60S acidic ribosomal protein P2 [OS=Homo sapiens]	73.17	24	FALSE		Peak Found	High	High	High	Not Found	High	High	Peak Found	Peak Found	Peak Found	High	High	High	High		37.6	23.2	62.1	56.9		39.6	108.6	91.2	321	18.3	267.6	121.5	118.4	134.1		7.93049e+06	4.89016e+06	1.30987e+07	1.20091e+07		8.36039e+06	2.29247e+07	1.92483e+07	6.77406e+07	3.85319e+06	5.64793e+07	2.5643e+07	2.49936e+07	2.83056e+07
P54727	UV excision repair protein RAD23 homolog B [OS=Homo sapiens]	72.98	32	FALSE		Peak Found	Peak Found	High	High	Peak Found	High	Peak Found	Peak Found	Not Found	Peak Found	High	High	High	High		83.5	91.3	149.7	96.1	45.2	134.1	62.8	51.7	21.7	52	209.7	126	145.5	130.7		2.21545e+07	2.42396e+07	3.97258e+07	2.55137e+07	1.19929e+07	3.55923e+07	1.66571e+07	1.37325e+07	5.76922e+06	1.38156e+07	5.56565e+07	3.34556e+07	3.86297e+07	3.4681e+07
P60900	Proteasome subunit alpha type-6 [OS=Homo sapiens]	72.71	24	FALSE		High	High	High	High	High	High	Peak Found	Peak Found	Peak Found	Peak Found	High	High	High	High		131	49.5	107.4	124.7	46.9	141.7	71.3	29.2	43.7	46.1	193.4	110.2	151.7	153.3		2.66749e+07	1.0088e+07	2.18677e+07	25400651	9.54457e+06	2.88496e+07	1.4515e+07	5.94726e+06	8.90814e+06	9.38978e+06	3.93913e+07	2.24373e+07	3.08868e+07	3.12163e+07
P23526-1	Adenosylhomocysteinase [OS=Homo sapiens]	72.53	25	FALSE		Peak Found	High	High	High	High	High	High	High	High	Peak Found	High	Peak Found	High	High		65.2	95.5	173.8	134.5	82.5	148.3	77.4	99.5	39.5	30.3	174.6	35.3	104.6	138.9		1.25383e+07	1.83755e+07	3.34399e+07	2.58775e+07	1.58681e+07	2.85318e+07	1.48888e+07	1.9131e+07	7.60616e+06	5.83051e+06	3.35787e+07	6.79648e+06	2.01273e+07	2.67166e+07
Q9UBY9-2	Isoform 2 of Heat shock protein beta-7 [OS=Homo sapiens]	71.46	16	FALSE		High	Peak Found	Not Found	Peak Found	Peak Found	Peak Found	Peak Found	Peak Found	Peak Found	Peak Found	Peak Found	Peak Found	Peak Found	Not Found		1177.6	38.1		26.9	22.2	21.3	13	24.8	22.9	0.7	15.9	25.3	11.3			1.72768e+08	5.59214e+06		3.94162e+06	3.25834e+06	3.11791e+06	1.90848e+06	3.63789e+06	3.3658e+06	103951	2.33537e+06	3.71526e+06	1.656e+06
P08779	Keratin, type I cytoskeletal 16 [OS=Homo sapiens]	71.41	26	FALSE		Peak Found	Not Found	Not Found	Not Found	Not Found	Not Found	Peak Found	Not Found	Not Found	Not Found	Not Found	Not Found	High	Not Found		60.9	40.6	45		18.6	21.4	55.7	35.3		3.4	6.1		1111	1.9		1.58182e+07	1.05457e+07	1.16943e+07		4.82071e+06	5.54911e+06	1.44721e+07	9.1749e+06		873846	1.58404e+06		2.88484e+08	502019
P01034	Cystatin-C [OS=Homo sapiens]	71	25	FALSE		Peak Found	High	High	High	Peak Found	High	High	High	High	High	High	High	High	High		5.8	46.5	90	45.7	11.2	81.6	356.4	230.7	149.7	24.9	98.1	118.8	79.8	60.8		1.35816e+06	1.08253e+07	2.09444e+07	1.06292e+07	2.59971e+06	1.89941e+07	8.29298e+07	5.36975e+07	3.48369e+07	5.80178e+06	2.28277e+07	2.76574e+07	1.8564e+07	1.41394e+07
Q02985-1	Complement factor H-related protein 3 [OS=Homo sapiens]	70.8	30	FALSE		Not Found	Peak Found	Peak Found	Not Found	Peak Found	Peak Found	Peak Found	High	High	Peak Found	Not Found	Peak Found	Not Found	Peak Found			17	13		8.9	8.8	85	541.4	679.1	25.7		11.7		9.6			919430	703668		481775	476261	4.59718e+06	2.92904e+07	3.67398e+07	1.38783e+06		631605		516912
Q9NR12-2	Isoform 2 of PDZ and LIM domain protein 7 [OS=Homo sapiens]	70.71	29	FALSE		High	Peak Found	Peak Found	Peak Found	Peak Found	Peak Found	Not Found	Not Found	Not Found	Peak Found	High	High	High	High		348.6	7.7	2.1	43.4	2.9	17.1				18.6	283.6	161.6	231.5	282.9		8.66297e+07	1.91565e+06	510152	1.07965e+07	732627	4.24564e+06				4.6272e+06	7.04664e+07	4.0146e+07	5.75305e+07	7.02994e+07
Q96KP4	cytosolic non-specific dipeptidase [OS=Homo sapiens]	70.65	22	FALSE		Peak Found	Peak Found	High	High	Peak Found	High	Not Found	Peak Found	Peak Found	Peak Found	High	Peak Found	High	High		38.3	62.3	172.4	135.5	18.6	191.2		29.1	9.2	14.3	284.3	107	162.1	176		4.32687e+06	7.03411e+06	1.94756e+07	1.53089e+07	2.09866e+06	2.16009e+07		3.28612e+06	1.03989e+06	1.61373e+06	3.21158e+07	1.20849e+07	1.83102e+07	1.98796e+07
P00505	Aspartate aminotransferase, mitochondrial [OS=Homo sapiens]	70.37	20	FALSE		High	Peak Found	Peak Found	High	Peak Found	Peak Found	Not Found	Peak Found	Peak Found	Peak Found	Peak Found	Peak Found	Peak Found	Peak Found		1106.1	8.7	19	20.9	2.1	8.1		56.9	104.5	7.2	26.7	12.2	16.6	11.2		2.70602e+08	2.12394e+06	4.64387e+06	5.10519e+06	514377	1.97277e+06		1.39176e+07	2.55646e+07	1.7496e+06	6.52676e+06	2.98206e+06	4.06237e+06	2.74068e+06
Q99439	Calponin-2 [OS=Homo sapiens]	69.93	21	FALSE		Not Found	High	High	High	Peak Found	High	Not Found	Not Found	Not Found	Not Found	High	High	Peak Found	Peak Found			116.6	448.6	333.7	21.5	168.1					169.6	56.7	38.3	46.9			1.35873e+07	5.23024e+07	3.89061e+07	2.50426e+06	1.9596e+07					1.97691e+07	6.60822e+06	4.46556e+06	5.46961e+06
P07942	Laminin subunit beta-1 [OS=Homo sapiens]	69.74	22	FALSE		Peak Found	High	High	High	Peak Found	High	Not Found	Not Found	Not Found	Peak Found	High	Peak Found	High	High		41.5	18.8	302.4	127.2	28.6	209.7				8.2	57.7	7.1	311.3	287.5		3.89407e+06	1.75814e+06	2.83505e+07	11923921	2.68189e+06	1.9658e+07				772879	5.41238e+06	661838	2.91835e+07	2.69568e+07
P30085-1	UMP-CMP kinase [OS=Homo sapiens]	69.36	23	FALSE		Peak Found	High	High	High	High	High	High	Peak Found	Peak Found	Peak Found	High	High	High	Peak Found		70.8	55	155.5	131	39.5	174.6	138.4	73.6	51.4	9.8	185	87	141.4	87		6.24485e+06	4.85319e+06	1.37177e+07	1.15558e+07	3.48878e+06	1.54077e+07	1.22093e+07	6.49294e+06	4.5386e+06	863141	1.63232e+07	7.67436e+06	1.248e+07	7.67873e+06
P19971	thymidine phosphorylase [OS=Homo sapiens]	69.25	19	FALSE		Peak Found	Peak Found	Peak Found	High	Peak Found	Peak Found	Peak Found	Peak Found	Peak Found	Peak Found	High	High	High	High		23	80.6	57.6	66	148.1	47.3	67.8	79.2	128.9	125.7	267.7	101.1	67.2	139.7		6.03847e+06	2.11701e+07	1.51323e+07	1.73464e+07	3.8906e+07	1.24347e+07	1.78195e+07	2.08065e+07	3.3861e+07	3.30283e+07	7.03304e+07	2.65606e+07	1.76426e+07	3.67012e+07
P48059-3	Isoform 3 of LIM and senescent cell antigen-like-containing domain protein 1 [OS=Homo sapiens]	68.82	38	FALSE		Peak Found	Peak Found	High	Peak Found	High	High	Peak Found	Peak Found	Peak Found	Peak Found	High	Peak Found	High	Peak Found		54.7	72.8	152.3	65.2	16.7	211.2	9.1	26.1	23.6	33.7	152.3	110.5	227.3	244.4		1.58985e+07	2.11617e+07	4.42584e+07	1.89514e+07	4.84175e+06	6.13906e+07	2.65682e+06	7.58552e+06	6.87142e+06	9.80809e+06	4.42599e+07	3.21218e+07	6.60669e+07	7.1034e+07
P62888	60S ribosomal protein L30 [OS=Homo sapiens]	68.78	23	FALSE		Peak Found	High	High	High	Peak Found	High	Not Found	Peak Found	Not Found	Peak Found	High	High	High	High		177.2	61.6	91.7	69.3	11.9	44.1		5.2		8.1	359.3	180.9	177.8	212.8		3.3303e+07	1.15717e+07	1.72413e+07	13030009	2.24261e+06	8.29367e+06		982125		1.53105e+06	6.75217e+07	3.39933e+07	3.34149e+07	3.99879e+07
P31323	cAMP-dependent protein kinase type II-beta regulatory subunit [OS=Homo sapiens]	68.69	23	FALSE		Peak Found	Peak Found	High	Peak Found	Peak Found	High	Peak Found	Peak Found	Peak Found	Not Found	Peak Found	Peak Found	High	High		97	31.9	128.5	40.1	28.7	198	118.1	9.3	16.7	10.9	47.4	40.1	394.5	238.9		2.19559e+07	7.22964e+06	2.90774e+07	9.07713e+06	6.48633e+06	4.48172e+07	2.67243e+07	2.10534e+06	3.7787e+06	2.46807e+06	1.07394e+07	9.0726e+06	8.92879e+07	5.40756e+07
O43854-1	EGF-like repeat and discoidin I-like domain-containing protein 3 [OS=Homo sapiens]	68.19	28	FALSE		Peak Found	Peak Found	Peak Found	Peak Found	Not Found	High	High	High	High	Not Found	Peak Found	Not Found	Not Found	Peak Found		8.8	11.6	15.4	7.5		39.9	984.6	219	95.8		12.4			4.8		3.01351e+06	3.99784e+06	5.28222e+06	2.58458e+06		1.37215e+07	3.38209e+08	7.52341e+07	3.2902e+07		4.27451e+06			1.6574e+06
P02538	Keratin, type II cytoskeletal 6A [OS=Homo sapiens]	68.09	44	FALSE		Peak Found	Not Found	Not Found	Not Found	Peak Found	Peak Found	Peak Found	Peak Found	Peak Found	Not Found	Not Found	Not Found	High	Not Found		49.3	21.1	15.1	8.4	33.6	24	55.7	43.3	26.7	26.9	18.8	17.9	1046.4	12.7		1.55165e+07	6.64386e+06	4.76444e+06	2.64557e+06	1.05628e+07	7.5626e+06	1.75376e+07	1.36211e+07	8.38683e+06	8.47728e+06	5.9066e+06	5.6295e+06	3.29286e+08	3.99702e+06
P60953	Cell division control protein 42 homolog [OS=Homo sapiens]	67.67	28	FALSE		Peak Found	High	High	High	High	High	Peak Found	High	High	High	High	High	Peak Found	High		34.7	67	101	70.5	42.6	100.8	95.6	109.9	105.2	43.6	280.5	135.1	97.6	116		6.15499e+06	1.18846e+07	1.7902e+07	1.25031e+07	7.55449e+06	1.78762e+07	1.69499e+07	1.94832e+07	1.86482e+07	7.72339e+06	4.97465e+07	2.39629e+07	1.73099e+07	2.0563e+07
Q13561-2	Isoform 2 of Dynactin subunit 2 [OS=Homo sapiens]	67.5	23	FALSE		Peak Found	Peak Found	High	High	Not Found	High	Not Found	Peak Found	Peak Found	Peak Found	High	High	High	High		36.5	50	96.1	86.5		103.3		11.1	20.9	5.9	362.5	234.7	188.7	203.8		5.95298e+06	8.14988e+06	1.5681e+07	1.41201e+07		1.68583e+07		1.81749e+06	3.41016e+06	961266	5.91404e+07	3.82855e+07	3.07905e+07	3.32438e+07
P01611	Ig kappa chain V-I region Wes [OS=Homo sapiens]	67.36	30	FALSE		Not Found	High	High	High	Not Found	High	Peak Found	High	High	High	Peak Found	Peak Found	High	Peak Found			104.8	140.1	125.5		99.7	40	334.2	270.4	88.3	62.7	40.9	65.9	27.5			4.30964e+06	5.76074e+06	5.16024e+06		4.10114e+06	1.64559e+06	1.37395e+07	1.112e+07	3.6288e+06	2.57985e+06	1.67996e+06	2.70802e+06	1.13072e+06
O60662	Kelch-like protein 41 [OS=Homo sapiens]	67.22	23	FALSE		High	Peak Found	Peak Found	Peak Found	Peak Found	Peak Found	Not Found	Peak Found	Peak Found	Peak Found	Peak Found	Not Found	Peak Found	Peak Found		1338.5	0.7	2.5	3.8	2.8	1		4.3	3.9	2.1	10.5		12.1	17.8		3.43039e+08	191943	636486	981994	712368	255991		1.11028e+06	993260	532934	2.70009e+06		3.09769e+06	4.551e+06
P16401	Histone H1.5 [OS=Homo sapiens]	66.69	36	FALSE		Peak Found	Peak Found	Peak Found	High	Peak Found	Peak Found	Peak Found	Peak Found	Peak Found	Peak Found	High	High	High	High		50.8	60	35.9	169.1	33.5	9.6	27.2	37.6	32.8	8.6	500.2	102.9	101.5	230.4		3.23284e+06	3.81601e+06	2.2818e+06	1.07591e+07	2.1327e+06	609585	1.72911e+06	2.39311e+06	2.08515e+06	545780	3.18303e+07	6.54906e+06	6.46089e+06	1.46594e+07
Q5VTT5	myomesin-3 [OS=Homo sapiens]	66.61	17	FALSE		High	Peak Found	Peak Found	Peak Found	Peak Found	Peak Found	Peak Found	Peak Found	Peak Found	Peak Found	Peak Found	Peak Found	Peak Found	Peak Found		1252.1	22.5			55.9	9.9		11.7	18.3		18.1	11.5				1.63436e+08	2.93777e+06			7.29075e+06	1.28808e+06		1.5317e+06	2.39122e+06		2.36752e+06	1.50405e+06
P23246-1	splicing factor, proline- and glutamine-rich [OS=Homo sapiens]	66.32	19	FALSE		Peak Found	Peak Found	High	High	Peak Found	High	Peak Found	Peak Found	Peak Found	Peak Found	High	High	High	High		33	64	127.6	88	8.1	131.2		19.8	48.3	14.1	348.2	211.9	125.2	180.6		2.5511e+06	4.94881e+06	9.8668e+06	6.80137e+06	625623	1.01447e+07		1.53282e+06	3.73507e+06	1.09201e+06	2.69273e+07	1.63838e+07	9.68035e+06	1.39673e+07
P00736	Complement C1r subcomponent [OS=Homo sapiens]	66.32	36	FALSE		Peak Found	High	High	High	High	Peak Found	High	High	High	High	High	High	High	High			32.5	51.4	28	21.3	28.6	87.3	263.8	553.4	48.6	102.8	93.6	49.3	39.2			3.91933e+06	6.2007e+06	3.36875e+06	2.57293e+06	3.45005e+06	1.05271e+07	3.17977e+07	6.6702e+07	5.85647e+06	1.23928e+07	1.12863e+07	5.93847e+06	4.72287e+06
O14818-1	Proteasome subunit alpha type-7 [OS=Homo sapiens]	66.22	25	FALSE		Peak Found	High	High	High	High	High	High	Peak Found	Peak Found	Peak Found	High	High	Peak Found	High		125.4	72	148.5	132.2	42.1	146.6	65.2	65.2	39.5	25.8	182.4	106.7	120.1	128.3		1.84633e+07	1.05964e+07	2.18573e+07	1.94661e+07	6.19347e+06	2.15804e+07	9.59756e+06	9.60272e+06	5.81187e+06	3.80427e+06	2.68464e+07	1.57132e+07	1.76844e+07	1.8886e+07
P62829	60S ribosomal protein L23 [OS=Homo sapiens]	65.73	29	FALSE		Peak Found	High	High	High	Peak Found	High	Peak Found	Not Found	Not Found	Peak Found	High	High	High	High		41.5	35.3	34.9	26.6	6.8	31.6				11.5	647.6	220	128	216.3		8.87483e+06	7.56561e+06	7.46679e+06	5.6903e+06	1.45665e+06	6.76538e+06				2.45433e+06	1.38642e+08	4.71063e+07	2.74004e+07	4.63133e+07
P05388	60S acidic ribosomal protein P0 [OS=Homo sapiens]	65.05	20	FALSE		Peak Found	Peak Found	High	High	Not Found	High	Peak Found	Peak Found	High	Peak Found	High	High	High	High		44.6	44.2	98.1	80.1		53.2	53.1	70.4		17.7	386.9	230.2	127.3	194.3		6.03385e+06	5.97236e+06	1.32652e+07	1.084e+07		7.19879e+06	7.18459e+06	9.52166e+06		2.39588e+06	5.23386e+07	3.11336e+07	1.72179e+07	2.62802e+07
Q15233	Non-POU domain-containing octamer-binding protein [OS=Homo sapiens]	64.75	23	FALSE		Not Found	High	High	High	Peak Found	High	Peak Found	Peak Found	Peak Found	Not Found	High	High	High	High		10.8	88.8	140.7	165.7	14.9	120.1	43.1	46.9	35.8	11.9	279	163.6	125.9	152.8		2.12154e+06	1.75068e+07	2.77207e+07	3.26474e+07	2.92701e+06	2.36721e+07	8.49783e+06	9.25228e+06	7.05248e+06	2.34892e+06	5.4984e+07	3.22508e+07	2.48152e+07	3.01051e+07
P39019	40S ribosomal protein S19 [OS=Homo sapiens]	64.53	30	FALSE		Peak Found	Peak Found	High	High	Peak Found	High	Not Found	Peak Found	Peak Found	Peak Found	High	High	High	High		55.5	35	55	148.5	8.3	58.8		3.9	7.4	6.8	360.8	220.8	189.2	249.9		1.74928e+07	1.10255e+07	1.73234e+07	46769554	2.61631e+06	1.85295e+07		1.22582e+06	2.31979e+06	2.13408e+06	1.13623e+08	6.95458e+07	5.95896e+07	7.86964e+07
Q9UBQ7	Glyoxylate reductase/hydroxypyruvate reductase [OS=Homo sapiens]	64.18	16	FALSE		High	High	High	High	Peak Found	High	High	Peak Found	Peak Found	Peak Found	High	High	High	High		351.9	44.6	135.4	96	21.8	142.7		34.7	26.7	19.3	163.4	70.8	188.3	104.4		3.43827e+07	4.35926e+06	1.32246e+07	9.38257e+06	2.12484e+06	1.39404e+07		3.3867e+06	2.61036e+06	1.88083e+06	1.59672e+07	6.91492e+06	1.83977e+07	1.01981e+07
P52566	Rho GDP-dissociation inhibitor 2 [OS=Homo sapiens]	63.95	28	FALSE		Peak Found	High	High	High	High	High	Peak Found	Peak Found	Peak Found	High	High	High	High	High		10.7	63	54.2	87.6	19.2	95.5	37.9	30.8	7.5	13.8	400.4	187.5	160.4	231.6		2.91003e+06	1.71496e+07	1.47324e+07	2.38424e+07	5.21944e+06	2.59865e+07	1.03091e+07	8.37431e+06	2.03833e+06	3.75864e+06	1.08923e+08	5.10022e+07	4.36345e+07	6.30083e+07
Q86TX2	acyl-coenzyme A thioesterase 1 [OS=Homo sapiens]	63.61	27	FALSE		High	High	High	High	Peak Found	High	Peak Found	Peak Found	Peak Found	Peak Found	High	Peak Found	High	High		441	64.6	111.5	60.2	7.9	136.1	74.1	121.2	46.4	37.5	31.6	30.5	112.9	124.5		7.67089e+07	1.12385e+07	1.93943e+07	1.04668e+07	1.36805e+06	2.36763e+07	1.28821e+07	2.10782e+07	8.07825e+06	6.5229e+06	5.49082e+06	5.30396e+06	1.96331e+07	2.16519e+07
P30046	D-dopachrome decarboxylase [OS=Homo sapiens]	63.6	21	FALSE		Not Found	High	High	High	High	High	Peak Found	Peak Found	Peak Found	High	Peak Found	High	High	High			113.7	296.4	138.1	188.7	153.4	25.4	18.2	31.8	42.3	52.9	36	158.9	144.3			1.22625e+07	3.1964e+07	1.48973e+07	2.03443e+07	1.65394e+07	2.73519e+06	1.96241e+06	3.42834e+06	4.56089e+06	5.7017e+06	3.88331e+06	1.71363e+07	1.55621e+07
P08493-2	Isoform 2 of Matrix Gla protein [OS=Homo sapiens]	63.17	24	FALSE		Peak Found	High	High	Peak Found	Peak Found	High	High	High	High	High	Peak Found	High	Peak Found	Peak Found		3.5	34.4	60.5	28.2	117	94.8	175.2	253.1	267	158.7	49.1	51.5	53.8	53.2		1.19658e+06	1.18993e+07	2.09187e+07	9.75205e+06	4.04853e+07	3.27904e+07	6.06193e+07	8.75659e+07	9.23469e+07	5.49043e+07	1.69974e+07	1.78174e+07	1.86163e+07	1.83912e+07
P61163	Alpha-centractin [OS=Homo sapiens]	62.53	33	FALSE		High	High	High	High	High	High	High	High	High	Peak Found	High	High	High	High		893.4	32.3	40.6	34.2	15.7	37.7	24.3	33.8	40	5.1	89.1	47.3	52.1	54.4		3.29927e+08	1.19298e+07	1.49892e+07	1.26295e+07	5.81598e+06	1.39414e+07	8.97212e+06	1.24726e+07	1.47699e+07	1.88102e+06	3.29212e+07	1.74778e+07	1.92328e+07	2.0075e+07
P28161	Glutathione S-transferase Mu 2 [OS=Homo sapiens]	62.51	26	FALSE		High	Peak Found	Peak Found	Peak Found	Peak Found	High	Peak Found	Peak Found	Not Found	Not Found	High	Peak Found	High	Peak Found		557.8	48.1	101.5	71.1	24.6	127.4	31.7	30.7			107.4	50.6	140.8	108.4		2.28964e+07	1.97394e+06	4.16455e+06	2918541	1.008e+06	5.22846e+06	1.30092e+06	1.26069e+06			4.40717e+06	2.07742e+06	5.77852e+06	4.44873e+06
P04208	Ig lambda chain V-I region WAH [OS=Homo sapiens]	61.79	22	FALSE		Not Found	High	High	High	Peak Found	High	Peak Found	Peak Found	Peak Found	High	High	High	High	High			99.3	115.6	124.5	43.3	93.9	10.5	166.9	237.4	40.8	184.1	77.5	127.2	78.9			1.74308e+07	2.02955e+07	2.18414e+07	7.59172e+06	1.64867e+07	1.84267e+06	2.92933e+07	4.16658e+07	7.15443e+06	3.2302e+07	1.36065e+07	2.23245e+07	1.38522e+07
P00966	Argininosuccinate synthase [OS=Homo sapiens]	61.77	28	FALSE		Peak Found	High	High	High	Peak Found	High	High	High	High	Peak Found	High	Peak Found	High	High		28.8	38.4	134.5	50.7	51.5	180.8	137.9	172.9	126.6	20.9	97.3	16.6	208.3	135		7.72194e+06	1.03178e+07	3.61187e+07	1.36111e+07	1.3835e+07	4.85388e+07	3.70204e+07	4.64121e+07	3.3979e+07	5.59945e+06	2.6121e+07	4.45354e+06	5.59372e+07	3.62368e+07
Q5VST9-6	Isoform 5 of Obscurin [OS=Homo sapiens]	61.76	20	FALSE		High	Not Found	Not Found	Peak Found	Not Found	Not Found	Peak Found	Peak Found	Peak Found	Not Found	Peak Found	Not Found	Not Found	Peak Found		1164.3			16.3			31.6	78.2	13.9		85.1			10.5		7.68323e+07			1.07757e+06			2.08268e+06	5.16199e+06	917774		5.61512e+06			695681
P14314	Glucosidase 2 subunit beta [OS=Homo sapiens]	61.54	23	FALSE		Peak Found	Peak Found	High	High	Peak Found	High	Peak Found	Peak Found	Peak Found	Peak Found	High	High	High	High		27.2	27.3	112.6	133.5	2.4	119.2	30.6	9.7	10	12.1	295.4	206.1	207.5	206.4		6.8954e+06	6.90221e+06	2.84934e+07	3.37851e+07	605102	3.01743e+07	7.7442e+06	2.44684e+06	2.53477e+06	3.07335e+06	7.47596e+07	5.21678e+07	5.25265e+07	5.22504e+07
P28838	cytosol aminopeptidase [OS=Homo sapiens]	61.4	22	FALSE		Peak Found	High	High	High	Peak Found	High	Peak Found	Peak Found	Not Found	Not Found	High	High	High	High		73.5	49.7	80.6	124.1	4.4	107	8				360.6	164.4	146.8	281		1.0835e+07	7.33449e+06	1.18828e+07	1.82915e+07	642204	1.57733e+07	1.18432e+06				5.31681e+07	2.42369e+07	2.1644e+07	4.14327e+07
Q12931	heat shock protein 75 kDa, mitochondrial [OS=Homo sapiens]	60	17	FALSE		High	High	High	High	Not Found	High	High	High	High	High	High	High	High	High		1293.4											106.6				2.10287e+06											173327
P30153	serine/threonine-protein phosphatase 2A 65 kDa regulatory subunit A alpha isoform [OS=Homo sapiens]	59.79	16	FALSE		High	Peak Found	High	High	High	High	Not Found	Peak Found	Peak Found	Peak Found	High	High	High	High		112.5	34	126	85.5	38.5	156.8		43.7	32.1	21.8	302.6	52.3	190.4	203.9		1.45045e+07	4.38586e+06	1.62401e+07	11030072	4.96562e+06	2.02156e+07		5.6317e+06	4.1353e+06	2.81349e+06	3.90204e+07	6.73825e+06	2.45478e+07	2.62873e+07
O75829	leukocyte cell-derived chemotaxin 1 [OS=Homo sapiens]	59.56	22	FALSE		Not Found	High	High	High	Not Found	High	High	Not Found	Not Found	Not Found	Not Found	Not Found	Not Found	Not Found			104.4	93.7	18.5		317.3	866.2										2.43444e+07	2.18513e+07	4.30412e+06		7.39943e+07	2.02029e+08
P80723	Brain acid soluble protein 1 [OS=Homo sapiens]	59.49	14	FALSE		Not Found	Peak Found	Not Found	High	Not Found	Not Found	Not Found	Not Found	Not Found	Not Found	High	High	Peak Found	High			17.3		183.6							549.3	321	107.1	221.7			1.04756e+06		11123461							3.32716e+07	1.94433e+07	6.48576e+06	1.34257e+07
P98179	RNA-binding protein 3 [OS=Homo sapiens]	59.39	19	FALSE		Peak Found	High	High	High	Peak Found	High	Not Found	Not Found	Not Found	Peak Found	High	High	High	High		30.1	66.9	163	174.7	6.6	160.8				174.3	139.9	242.9	140.5	100.4		2.8345e+06	6.30599e+06	1.53712e+07	1.6477e+07	626086	1.51632e+07				1.64335e+07	1.31895e+07	2.29066e+07	1.32532e+07	9.46579e+06
P62841	40S ribosomal protein S15 [OS=Homo sapiens]	59.22	18	FALSE		Peak Found	High	High	High	Not Found	High	Not Found	High	Not Found	Peak Found	High	High	High	High		17.9	48.4	83.9	74		57.4		17.3		28	446.9	157.2	160.7	308.4		1.18498e+06	3.20318e+06	5.55664e+06	4.90212e+06		3.80134e+06		1.14436e+06		1.8565e+06	2.96066e+07	1.04128e+07	1.0643e+07	2.0432e+07
P30626-1	Sorcin [OS=Homo sapiens]	59.21	24	FALSE		Peak Found	High	High	High	High	High	High	Peak Found	Peak Found	High	High	High	High	High		22	61.6	172.4	73.9	58.8	146.4	120.6	104.7	65.5	40.9	129.8	99.5	103	201		2.394e+06	6.70262e+06	1.87763e+07	8.04429e+06	6.40323e+06	1.59387e+07	1.31292e+07	1.14067e+07	7.1274e+06	4.45173e+06	1.414e+07	1.08354e+07	1.12142e+07	2.18917e+07
P49368-1	T-complex protein 1 subunit gamma [OS=Homo sapiens]	59.02	20	FALSE		Peak Found	High	High	High	High	High	Peak Found	Not Found	Not Found	Peak Found	High	Peak Found	High	High		102.2	53.6	169.9	94	38.1	120.3	25.2			11.9	268.8	144	171.6	200.2		1.14448e+07	6.01047e+06	1.90328e+07	1.05337e+07	4.27223e+06	1.34817e+07	2.82692e+06			1.33707e+06	3.0118e+07	1.61359e+07	1.92241e+07	2.2431e+07
P32969	60S ribosomal protein L9 [OS=Homo sapiens]	59.01	17	FALSE		Peak Found	Peak Found	High	High	Peak Found	High	Not Found	Not Found	Not Found	Peak Found	High	High	High	High		9.4	13.7	43.9	90	3.1	13				19.6	520.6	185.4	181	320.2		1.00023e+06	1.45808e+06	4.66471e+06	9.55583e+06	329627	1.38185e+06				2.07876e+06	5.52966e+07	1.96958e+07	1.92232e+07	3.40053e+07
P02533	Keratin, type I cytoskeletal 14 [OS=Homo sapiens]	58.59	21	FALSE		Not Found	Not Found	Peak Found	Peak Found	Peak Found	Peak Found	Peak Found	Not Found	Not Found	Peak Found	Not Found	Peak Found	High	Not Found				36.6	69.8	13	30.3	203.2			42.6		32.8	971.8					1.58452e+06	3.02165e+06	561404	1.31242e+06	8.79965e+06			1.84488e+06		1.42055e+06	4.20813e+07
P17655-1	Calpain-2 catalytic subunit [OS=Homo sapiens]	58.54	18	FALSE		Peak Found	Peak Found	Peak Found	High	Not Found	High	Peak Found	Peak Found	Peak Found	High	High	High	Peak Found	High		26.7	27.9	64.8	64.8		206.5	15.8	40	14.8	27.9	329.2	182.6	191	208.1		2.66739e+06	2.79237e+06	6.472e+06	6.4723e+06		2.06436e+07	1.57752e+06	3.99535e+06	1.47857e+06	2.79179e+06	3.29049e+07	1.82476e+07	1.90932e+07	2.0797e+07
P05546	Heparin cofactor 2 [OS=Homo sapiens]	58.21	32	FALSE		Peak Found	High	High	High	High	High	Peak Found	High	High	High	High	High	High	Peak Found		32.5	73.3	84.3	166.2	77.9	80.1	50.1	135.9	157.6	63.5	188.7	121.3	109.7	58.7		7.84471e+06	1.77038e+07	2.03585e+07	40113940	1.88093e+07	1.93427e+07	1.2093e+07	3.28117e+07	3.80541e+07	1.5329e+07	4.5558e+07	2.92784e+07	2.64862e+07	1.41641e+07
P62714	serine/threonine-protein phosphatase 2A catalytic subunit beta isoform [OS=Homo sapiens]	58.15	17	FALSE		Peak Found	High	High	Peak Found	High	High	High	Peak Found	Peak Found	Peak Found	High	High	High	High		44.5	45.8	232.9	113.7	67.3	190.8	23.5	95.8	25.3	11.8	191.9	108.7	78.5	169.5		1.99236e+06	2.04796e+06	1.04232e+07	5.08961e+06	3.01083e+06	8.53845e+06	1.05108e+06	4.28651e+06	1.13006e+06	527840	8.58685e+06	4.86227e+06	3.51472e+06	7.58682e+06
O00499-2	Isoform IIB of Myc box-dependent-interacting protein 1 [OS=Homo sapiens]	58.07	15	FALSE		High	Peak Found	Peak Found	Not Found	Peak Found	Peak Found	Peak Found	Peak Found	Not Found	Peak Found	Peak Found	Peak Found	Peak Found	Peak Found		1242.5	6.9	5.6		14.7	3.7	23.6			7.9	89.9		5.2			1.87045e+08	1.03178e+06	849419		2.21046e+06	556135	3.55774e+06			1.1934e+06	1.35364e+07		782741
P07384	Calpain-1 catalytic subunit [OS=Homo sapiens]	58.06	18	FALSE		Peak Found	High	High	High	High	High	Peak Found	Peak Found	Peak Found	Peak Found	High	High	High	High		90.4	101.2	220.6	149.5	104.3	96.6			26.5	60.2	163.4	66.3	85.6	235.3		4.90926e+06	5.49277e+06	1.19756e+07	8.11469e+06	5.66465e+06	5.24549e+06			1.43925e+06	3.27004e+06	8.86882e+06	3.6009e+06	4.64813e+06	1.27728e+07
Q9HC38-2	Isoform 2 of Glyoxalase domain-containing protein 4 [OS=Homo sapiens]	58.05	23	FALSE		Peak Found	High	High	High	High	High	Peak Found	Peak Found	Peak Found	Peak Found	High	High	High	High		30.3	53.9	158	104.1	52.2	154.7	49.6	15.6	40.1	63.4	249.5	141.2	131.9	155.6		4.58006e+06	8.14104e+06	2.38776e+07	1.57343e+07	7.89071e+06	2.33745e+07	7.4919e+06	2.35898e+06	6.05998e+06	9.58524e+06	3.77078e+07	2.13382e+07	1.99343e+07	2.35196e+07
P12956	X-ray repair cross-complementing protein 6 [OS=Homo sapiens]	58.03	21	FALSE		Peak Found	Peak Found	High	High	Not Found	High	Peak Found	Peak Found	Peak Found	Peak Found	High	High	Peak Found	High		5.5	44	103.3	113.6		95.2	38.2	56	30.2	18.5	396	141.1	145.2	213.2		895340	7.22008e+06	1.69329e+07	1.86232e+07		1.56076e+07	6.26309e+06	9.175e+06	4.9544e+06	3.03158e+06	6.49299e+07	2.31288e+07	2.38097e+07	3.49624e+07
P50991	T-complex protein 1 subunit delta [OS=Homo sapiens]	57.89	16	FALSE		Peak Found	High	High	High	Peak Found	High	Peak Found	Peak Found	Peak Found	High	High	High	High	High		11.5	30.7	149.8	168	42.1	103.8	39	13.3	34.8	35.9	233.3	245.6	159.6	132.6		862930	2.31586e+06	1.12876e+07	1.26544e+07	3.16965e+06	7.82106e+06	2.93795e+06	1.0032e+06	2.62564e+06	2.70347e+06	1.75792e+07	1.85042e+07	1.20257e+07	9.99118e+06
P62701	40S ribosomal protein S4, X isoform [OS=Homo sapiens]	57.42	21	FALSE		Peak Found	High	High	High	Peak Found	Peak Found	Not Found	Not Found	Not Found	Peak Found	High	High	High	High		6.4	49.3	121.3	98.4	8	62.6				15.2	398.6	131.8	173.6	334.7		864979	6.64055e+06	1.63272e+07	13248382	1.0726e+06	8.4316e+06				2.04426e+06	5.36498e+07	1.77369e+07	2.33612e+07	4.50463e+07
O60938	Keratocan [OS=Homo sapiens]	57.34	18	FALSE		Peak Found	Peak Found	Not Found	Peak Found	Peak Found	Peak Found	Peak Found	Peak Found	Peak Found	High	Peak Found	Peak Found	Peak Found	Peak Found		96.4	6.2		15.7	2.7	13.9	24.4	28	2.6	1041.3	84.5	23.1	34.9	26.3		2.1345e+07	1.38337e+06		3.47688e+06	591343	3.07878e+06	5.41069e+06	6.20763e+06	572159	2.30612e+08	1.87155e+07	5.1177e+06	7.72984e+06	5.82135e+06
P16930	Fumarylacetoacetase [OS=Homo sapiens]	56.89	25	FALSE		Peak Found	Peak Found	High	Peak Found	High	High	Peak Found	Peak Found	Peak Found	Peak Found	Peak Found	Peak Found	High	High		13.3	43.4	149.2	43.4	42.2	186.1	38.4	16	17.9	18.1	93.1	31.3	401	306.5		2.88261e+06	9.41139e+06	3.23347e+07	9.39597e+06	9.14385e+06	4.03181e+07	8.31938e+06	3.46871e+06	3.87206e+06	3.92675e+06	2.01608e+07	6.78689e+06	8.68825e+07	6.64162e+07
P18859-2	Isoform 2 of ATP synthase-coupling factor 6, mitochondrial [OS=Homo sapiens]	56.58	14	FALSE		High	High	High	High	Peak Found	Peak Found	Peak Found	Peak Found	Not Found	Peak Found	Peak Found	High	High	High		788	20.2	46.9	52.8	7.6	65.2	34.5	51.6		37.7	94.8	81.9	79.4	39.4		1.57812e+08	4.04164e+06	9.4019e+06	1.0573e+07	1.52781e+06	1.30618e+07	6.89974e+06	1.03257e+07		7.55497e+06	1.89803e+07	1.64028e+07	1.58989e+07	7.89782e+06
P29966	Myristoylated alanine-rich C-kinase substrate [OS=Homo sapiens]	56.52	14	FALSE		Not Found	Peak Found	High	High	High	High	Not Found	Not Found	Not Found	Peak Found	High	High	High	Peak Found			60.2	316.5	257.4	66.1	266.9				20	198.1	93	55.7	66.1			4.24387e+06	2.23255e+07	1.81573e+07	4.662e+06	1.88285e+07				1.40961e+06	1.39761e+07	6.563e+06	3.92796e+06	4.66423e+06
P10606	Cytochrome c oxidase subunit 5B, mitochondrial [OS=Homo sapiens]	56.52	17	FALSE		High	High	High	High	Peak Found	High	Not Found	Not Found	Not Found	Not Found	Peak Found	Peak Found	High	High		1136.4	17.4	32.4	31.4	1.3	26.4					67.3	24.8	47.8	14.8		6.30194e+08	9.64592e+06	1.79626e+07	1.74149e+07	748288	1.46164e+07					3.73399e+07	1.37543e+07	2.6481e+07	8.20058e+06
O76070	Gamma-synuclein [OS=Homo sapiens]	56.49	12	FALSE		Not Found	Peak Found	High	Peak Found	Peak Found	High	Not Found	Not Found	Not Found	High	High	Peak Found	High	High			17	32.8	23.4	15.1	197.4				40.7	188.8	78.3	520.1	286.2			1.38747e+06	2.67293e+06	1.90519e+06	1.23261e+06	1.60729e+07				3.3163e+06	1.53757e+07	6.3727e+06	4.23467e+07	2.33048e+07
P06310	Ig kappa chain V-II region RPMI 6410 [OS=Homo sapiens]	56.3	18	FALSE		Not Found	Peak Found	Peak Found	High	Peak Found	Peak Found	Not Found	Not Found	Peak Found	Not Found	Peak Found	Peak Found	Peak Found	Peak Found			118.5	155.6	238.7	122.5	125.6			186		87.4	113.2	143.8	108.6			3.29793e+06	4.33004e+06	6642007	3.40969e+06	3.49377e+06			5.17687e+06		2.43303e+06	3.1498e+06	4.00239e+06	3.02079e+06
P31937	3-hydroxyisobutyrate dehydrogenase, mitochondrial [OS=Homo sapiens]	56.27	11	FALSE		High	Peak Found	Peak Found	Peak Found	Peak Found	Peak Found	Peak Found	Not Found	Peak Found	Peak Found	Peak Found	Peak Found	High	High		668.7	39	99.7	52.5	8.5	118.1	53.7		9.7	11.1	91	7.6	113	127.2		7.41135e+07	4.32707e+06	1.10538e+07	5.81757e+06	943653	1.30922e+07	5.9556e+06		1.07014e+06	1.23098e+06	1.00896e+07	846371	1.25203e+07	1.41001e+07
O15511-1	Actin-related protein 2/3 complex subunit 5 [OS=Homo sapiens]	55.97	27	FALSE		Not Found	High	High	High	High	High	Peak Found	Peak Found	Peak Found	Peak Found	High	High	High	High			58.5	80.3	128	13.1	86.7	37.4	35.4	43.2	145	311.9	167.7	145.5	147.4			1.57468e+07	2.16381e+07	3.44767e+07	3.52135e+06	2.33454e+07	1.00625e+07	9.53404e+06	1.16238e+07	3.90476e+07	8.40152e+07	4.51618e+07	3.91906e+07	3.97003e+07
P13716-1	Delta-aminolevulinic acid dehydratase [OS=Homo sapiens]	55.9	16	FALSE		Peak Found	High	High	High	High	High	Peak Found	Peak Found	Peak Found	High	Not Found	Peak Found	Peak Found	Peak Found		18.2	172.8	216.4	76.3	309.7	173.7	14.1	36.2	56.7	128.2		21.9	71.2	104.4		1.78537e+06	1.69347e+07	2.12114e+07	7.47315e+06	3.03547e+07	1.70256e+07	1.38474e+06	3.55146e+06	5.56042e+06	1.25682e+07		2.14671e+06	6.97993e+06	1.02331e+07
P14927	Cytochrome b-c1 complex subunit 7 [OS=Homo sapiens]	55.81	17	FALSE		High	Peak Found	High	Peak Found	Peak Found	Peak Found	Peak Found	Peak Found	Peak Found	Peak Found	Peak Found	Peak Found	High	Peak Found		1186.7	7.1	20.8	25.7	1.7	9.7	5.9	10.8	5.4	5.8	33.4	17	50.8	19		3.52403e+08	2.11024e+06	6.19131e+06	7.63592e+06	493099	2.87904e+06	1.76182e+06	3.22172e+06	1.61244e+06	1.73409e+06	9.92625e+06	5.04367e+06	1.50859e+07	5.63492e+06
P54725-1	UV excision repair protein RAD23 homolog A [OS=Homo sapiens]	55.79	28	FALSE		High	High	High	High	High	High	Peak Found	Peak Found	Peak Found	High	Peak Found	Peak Found	Peak Found	High		93.5	113.5	158.3	43.2	122.9	154.2	12	47.3	28.8	181.7	127.8	96.5	86.2	134		6.35435e+06	7.7174e+06	1.07594e+07	2.93925e+06	8.35183e+06	1.0482e+07	814359	3.21668e+06	1.9543e+06	1.23524e+07	8.68652e+06	6.56026e+06	5.85833e+06	9.10731e+06
P40227-1	T-complex protein 1 subunit zeta [OS=Homo sapiens]	55.65	14	FALSE		Peak Found	Peak Found	High	High	High	Peak Found	Peak Found	Peak Found	Not Found	Peak Found	High	Peak Found	High	High		76.4	79.2	265.3	126.1	58.2	202.3	37.7	47.9		19.2	197.5	104.1	78.4	107.8		4.59115e+06	4.76058e+06	1.59453e+07	7.58256e+06	3.4966e+06	1.21581e+07	2.26515e+06	2.88055e+06		1.152e+06	1.18734e+07	6.25546e+06	4.71256e+06	6.48221e+06
P78371-1	T-complex protein 1 subunit beta [OS=Homo sapiens]	55.57	19	FALSE		Peak Found	High	High	High	High	Peak Found	Not Found	Peak Found	Not Found	Peak Found	High	High	High	High		73.1	68.2	185.7	123.9	52	96.3		12.3		25.6	266.4	135.7	144.4	216.4		1.1285e+07	1.05146e+07	2.86555e+07	1.91188e+07	8.02454e+06	1.48611e+07		1.89944e+06		3.9428e+06	4.10922e+07	2.09282e+07	2.22734e+07	3.33886e+07
P61970	nuclear transport factor 2 [OS=Homo sapiens]	55.57	13	FALSE		High	High	High	High	Peak Found	High	Not Found	Not Found	Not Found	High	High	High	High	High		89.2	79	219.8	167	48.8	132.5				62.5	227.6	108.7	129.1	135.8		5.26608e+06	4.66249e+06	1.29748e+07	9.8557e+06	2.8823e+06	7.8204e+06				3.68899e+06	1.34322e+07	6.41563e+06	7.62177e+06	8.01717e+06
P12955	xaa-Pro dipeptidase [OS=Homo sapiens]	55.49	18	FALSE		Peak Found	High	High	Peak Found	Not Found	Peak Found	Peak Found	Peak Found	Peak Found	Peak Found	High	High	High	High		67.6	69.7	54.9	90.4		62.9	69.8	14.8	33.4	7.2	198.2	287.1	219.6	224.2		6.32834e+06	6.53269e+06	5.14353e+06	8.46842e+06		5.89491e+06	6.54084e+06	1.38849e+06	3.12766e+06	675076	1.85693e+07	2.68986e+07	2.05759e+07	2.10067e+07
P47755	F-actin-capping protein subunit alpha-2 [OS=Homo sapiens]	55.48	22	FALSE		High	High	High	High	Peak Found	High	Peak Found	Not Found	Not Found	Peak Found	High	High	High	High		261.3	58.8	101.1	104.7	12.5	109.5	19.2			26.8	218.1	179.3	137.6	171		2.88121e+07	6.4873e+06	1.11464e+07	1.15469e+07	1.38101e+06	1.20787e+07	2.12241e+06			2.95304e+06	2.40485e+07	1.97737e+07	1.51715e+07	1.88602e+07
P08708	40S ribosomal protein S17 [OS=Homo sapiens]	55.42	18	FALSE		Peak Found	High	High	High	Not Found	Peak Found	Not Found	Peak Found	Peak Found	Peak Found	High	High	High	High		20.7	33.8	58.7	138.6		50		7.7	6.4	10.7	431.3	197.3	155.7	288.9		3.18456e+06	5.19894e+06	9.01688e+06	21305957		7.68366e+06		1.18307e+06	987288	1.64741e+06	6.62827e+07	3.0324e+07	2.39326e+07	4.43923e+07
Q13151	Heterogeneous nuclear ribonucleoprotein A0 [OS=Homo sapiens]	55.19	22	FALSE		Peak Found	Peak Found	High	High	Not Found	Not Found	Not Found	Not Found	Not Found	Not Found	High	High	High	High		215.4	15.3	10.7	85							464.6	254.6	203.9	150.5		1.24731e+07	883507	617267	4.92328e+06							2.69072e+07	1.47469e+07	1.18063e+07	8.71758e+06
P18085	ADP-ribosylation factor 4 [OS=Homo sapiens]	55.11	19	FALSE		Not Found	High	High	High	Peak Found	High	High	Peak Found	Peak Found	Peak Found	High	High	High	High			33.1	227.4	142.6	2.5	158.5	120.5	88.1	73.3	9.2	220.7	164.1	91.9	68.2			2.53358e+06	1.74188e+07	10925962	192560	1.21402e+07	9.22912e+06	6.75159e+06	5.61433e+06	702263	1.69052e+07	1.25723e+07	7.04231e+06	5.22488e+06
P20674	Cytochrome c oxidase subunit 5A, mitochondrial [OS=Homo sapiens]	54.97	14	FALSE		High	High	High	Peak Found	Peak Found	Peak Found	Not Found	Not Found	Not Found	Not Found	Peak Found	Peak Found	Peak Found	Peak Found		1272.8	9.6	18.4	22.5	3.2	13.7					22.8	9.9	19.7	7.4		5.83034e+08	4.39199e+06	8.41201e+06	1.02867e+07	1.47553e+06	6.29207e+06					1.04506e+07	4.5482e+06	9.03611e+06	3.37007e+06
O75380	NADH dehydrogenase [ubiquinone] iron-sulfur protein 6, mitochondrial [OS=Homo sapiens]	54.51	16	FALSE		High	Peak Found	Peak Found	High	Peak Found	High	Not Found	Not Found	Not Found	Not Found	Peak Found	High	Peak Found	High		1027.5	24.9	15.3	36	61.3	14.8					94.5	51.5	31	43.2		1.6323e+08	3.96311e+06	2.43285e+06	5.71913e+06	9.74553e+06	2.34782e+06					1.50048e+07	8.17428e+06	4.91808e+06	6.8615e+06
P07910-1	Heterogeneous nuclear ribonucleoproteins C1/C2 [OS=Homo sapiens]	54.33	22	FALSE		High	Peak Found	Peak Found	Peak Found	Peak Found	High	High	High	Peak Found	Peak Found	High	High	High	High		31.4	31.6	24.4	53.8	8.1	11.2	66.2	54.3	31.4	43	331.5	286.4	134.2	292.5		7.75677e+06	7.81761e+06	6.0262e+06	1.32905e+07	1.99699e+06	2.77917e+06	1.63613e+07	1.34328e+07	7.75991e+06	1.06397e+07	8.1964e+07	7.07929e+07	3.317e+07	7.23234e+07
Q9Y3Z3	deoxynucleoside triphosphate triphosphohydrolase SAMHD1 [OS=Homo sapiens]	54.12	16	FALSE		Peak Found	Peak Found	Peak Found	Peak Found	Not Found	Peak Found	Not Found	Not Found	Peak Found	Peak Found	High	High	High	High		11.6	17	12.3	46.5		39.2			33.6	20.7	476	279.1	223.7	240.1		1.12539e+06	1.64865e+06	1.19271e+06	4.50014e+06		3.79447e+06			3.25128e+06	2.00173e+06	4.6034e+07	2.69924e+07	2.16359e+07	2.32213e+07
Q12912-1	Lymphoid-restricted membrane protein [OS=Homo sapiens]	53.91	23	FALSE		Not Found	High	High	High	High	High	High	High	High	High	Peak Found	Peak Found	Peak Found	High			156.3	189	19	502	33.8	14.2	50	48.7	369.6	1.8	7.2	1.5	7			1.04095e+08	1.25873e+08	1.26315e+07	3.34338e+08	2.25206e+07	9.45078e+06	3.32888e+07	3.24589e+07	2.46125e+08	1.19032e+06	4.77656e+06	986675	4.65204e+06
P05386	60S acidic ribosomal protein P1 [OS=Homo sapiens]	53.31	16	FALSE		High	High	High	High	Peak Found	High	High	High	High	High	High	Peak Found	High	Peak Found		61.9	44.6	85.5	85.7	6.1	43.9	82.2	70.6	65.7	28.9	299.7	159.7	140.6	224.8		8.56587e+06	6.17369e+06	1.18392e+07	11865972	850536	6.06953e+06	1.13814e+07	9.76854e+06	9.09095e+06	4.00579e+06	4.1486e+07	2.20987e+07	1.94593e+07	3.11083e+07
Q9Y3I0	tRNA-splicing ligase RtcB homolog [OS=Homo sapiens]	53.2	15	FALSE		Peak Found	Peak Found	High	High	Not Found	Peak Found	Peak Found	Peak Found	Peak Found	Peak Found	High	High	High	High		65.4	28.9	119.3	109.6		46.7	26.6	29.1	16.6	6.2	312.6	199.6	239.7	199.6		4.25669e+06	1.88243e+06	7.76615e+06	7138107		3.04352e+06	1.72988e+06	1.89555e+06	1.07981e+06	405452	2.03528e+07	1.29946e+07	1.56059e+07	1.29963e+07
Q99714-1	3-hydroxyacyl-CoA dehydrogenase type-2 [OS=Homo sapiens]	53.15	21	FALSE		Peak Found	High	High	High	Peak Found	High	Not Found	Not Found	Peak Found	Peak Found	High	High	High	High		158.9	60.1	133.7	126.2	22.1	111.5			12.9	16	267.5	156	163.4	171.7		1.7116e+07	6.4749e+06	1.44018e+07	1.35953e+07	2.38571e+06	1.20155e+07			1.39357e+06	1.71833e+06	2.88214e+07	1.68024e+07	1.76039e+07	1.84947e+07
P68402-1	platelet-activating factor acetylhydrolase IB subunit beta [OS=Homo sapiens]	52.9	20	FALSE		Peak Found	High	High	High	Peak Found	High	High	Peak Found	Peak Found	Peak Found	High	High	High	High		44.4	73.7	123	113.8	21	127.6	57	100.9	29.5	52.4	261.7	143.8	109.2	142.1		3.83861e+06	6.37305e+06	1.06432e+07	9.84267e+06	1.8147e+06	1.10336e+07	4.93018e+06	8.7293e+06	2.54955e+06	4.52865e+06	2.26386e+07	1.24348e+07	9.44748e+06	1.22927e+07
Q9UMS6-2	Isoform 2 of Synaptopodin-2 [OS=Homo sapiens]	52.79	16	FALSE		High	Not Found	Not Found	Not Found	Not Found	Peak Found	Peak Found	Not Found	Peak Found	Not Found	High	Peak Found	High	High		988					47.4	22.6		5.6		126.3	62.3	49.3	98.3		1.15077e+08					5.5254e+06	2.63021e+06		656424		1.47151e+07	7.25354e+06	5.74767e+06	1.1453e+07
P35573-1	glycogen debranching enzyme [OS=Homo sapiens]	52.74	16	FALSE		High	Peak Found	Peak Found	Peak Found	Peak Found	Peak Found	Not Found	Not Found	Not Found	Peak Found	Peak Found	Peak Found	Not Found	Peak Found		1281.3	9.5	5.1	5.9	17.5	2.1				8	28.6	15.5		26.5		1.33337e+08	990931	534879	613572	1.81661e+06	223300				827811	2.97694e+06	1.61231e+06		2.76016e+06
Q99729-2	Isoform 2 of Heterogeneous nuclear ribonucleoprotein A/B [OS=Homo sapiens]	52.56	28	FALSE		Not Found	High	High	High	Peak Found	High	High	Peak Found	Peak Found	Peak Found	High	High	Peak Found	High			79.5	19.3	34	0.4	9.7	7.9	10.7	9.7	2	612.6	173.7	331	109.4			1.63429e+07	3.97964e+06	6.99634e+06	80425.3	1.99702e+06	1.62766e+06	2.20871e+06	1.99773e+06	416044	1.25994e+08	3.57194e+07	6.8071e+07	2.25016e+07
P21266	glutathione S-transferase Mu 3 [OS=Homo sapiens]	52.53	21	FALSE		Not Found	High	High	Peak Found	Not Found	High	Peak Found	Peak Found	Peak Found	Peak Found	High	High	Peak Found	High		240.5	60.3	173.4	67.6	12	174.4	70.3	103.5	44.7	67.9	47.2	64	145.4	128.6		2.68675e+07	6.73867e+06	1.93767e+07	7.55606e+06	1.34553e+06	1.94838e+07	7.85711e+06	1.15628e+07	4.99463e+06	7.59082e+06	5.26927e+06	7.15499e+06	1.62383e+07	1.43648e+07
O94875-11	Isoform 11 of Sorbin and SH3 domain-containing protein 2 [OS=Homo sapiens]	52.42	19	FALSE		Peak Found	Peak Found	Peak Found	Peak Found	Peak Found	High	Peak Found	Peak Found	Peak Found	Peak Found	High	High	High	High		9.5	38.9	43.8	53.5	12.4	41.8	5.9	28.6	40.9	35.8	398.6	192.4	268.9	229		2.44537e+06	1.00132e+07	1.12611e+07	1.37821e+07	3.19965e+06	1.07678e+07	1.51661e+06	7.37028e+06	1.05297e+07	9.20699e+06	1.02584e+08	4.9531e+07	6.92001e+07	5.89381e+07
P04434	Ig kappa chain V-III region VH [OS=Homo sapiens]	52.39	26	FALSE		Peak Found	Peak Found	Peak Found	Peak Found	High	Peak Found	High	High	High	High	High	High	High	Peak Found		1.7	67.5	70.5	109.1	62.2	53.9	58.1	175.7	334.7	60.7	130	68	127.9	79.9		1.33049e+06	5.14441e+07	5.37371e+07	83116782	4.73987e+07	4.1061e+07	4.42362e+07	1.33811e+08	2.54964e+08	4.62295e+07	9.89982e+07	5.17653e+07	9.74415e+07	6.0866e+07
Q9Y696	Chloride intracellular channel protein 4 [OS=Homo sapiens]	51.98	23	FALSE		Not Found	High	High	High	High	High	Not Found	Peak Found	Peak Found	Peak Found	High	High	High	Peak Found			65.1	166.1	173.2	11	165		12	40.7	34.9	394.2	237.5	23.3	76.8			4.09006e+06	1.04376e+07	1.08813e+07	692439	1.03691e+07		756591	2.55893e+06	2.19546e+06	2.47706e+07	1.49222e+07	1.4644e+06	4.82361e+06
P31948-2	Isoform 2 of Stress-induced-phosphoprotein 1 [OS=Homo sapiens]	51.69	20	FALSE		Peak Found	High	High	High	High	High	Peak Found	Peak Found	Not Found	Peak Found	High	High	Peak Found	High		199.5	67.6	137.7	111.3	58.2	143.7	9.3	12.5		31.7	233.5	105	134.3	155.6		2.69013e+07	9.11997e+06	1.85764e+07	15006328	7.8497e+06	1.93843e+07	1.25581e+06	1.67928e+06		4.28019e+06	3.14874e+07	1.41663e+07	1.8109e+07	2.09882e+07
Q15942	Zyxin [OS=Homo sapiens]	51.31	18	FALSE		Not Found	Peak Found	Peak Found	High	Peak Found	Peak Found	Peak Found	Peak Found	Peak Found	Peak Found	High	High	High	High			48.7	32.5	82.6	13	47.2	39.5	190.8	25.7	26.7	365.6	196.8	156.8	173.9			5.66506e+06	3.77837e+06	9.60431e+06	1.50768e+06	5.48611e+06	4.59395e+06	2.2177e+07	2.98643e+06	3.10724e+06	4.24978e+07	2.2874e+07	1.82305e+07	2.02179e+07
Q15121-2	Isoform 2 of Astrocytic phosphoprotein PEA-15 [OS=Homo sapiens]	51.11	14	FALSE		Not Found	Peak Found	High	High	Not Found	High	Not Found	Not Found	Not Found	Not Found	High	High	High	High			37.1	120.1	120.7		167.7					309.1	218.1	193.4	233.8			3.37608e+06	1.09437e+07	1.09926e+07		1.52738e+07					2.81509e+07	1.98667e+07	1.76203e+07	2.12983e+07
P40261	Nicotinamide N-methyltransferase [OS=Homo sapiens]	50.93	19	FALSE		Peak Found	High	High	High	Not Found	High	High	High	Peak Found	Peak Found	High	High	Peak Found	High		16.2	49.5	69.6	133.6		63.4	75.2	187.8	95.6	11.7	302	173.4	115.3	106.5		2.02269e+06	6.17045e+06	8.67053e+06	1.66493e+07		7.90096e+06	9.36866e+06	2.3404e+07	1.19197e+07	1.46281e+06	3.76403e+07	2.16129e+07	1.43698e+07	1.32747e+07
P35442	Thrombospondin-2 [OS=Homo sapiens]	50.14	24	FALSE		Not Found	Not Found	Not Found	Not Found	Not Found	Not Found	High	Not Found	Not Found	Not Found	Not Found	Not Found	Not Found	Not Found
P30040-1	Endoplasmic reticulum resident protein 29 [OS=Homo sapiens]	50.02	16	FALSE		Not Found	High	High	High	Peak Found	High	Peak Found	Not Found	Not Found	Not Found	Peak Found	High	High	High			92.4	187.8	201.3	25.2	195	17.6				140.1	142.9	189.1	208.6			6.63334e+06	1.34829e+07	14449393	1.80629e+06	1.39988e+07	1.26644e+06				1.0057e+07	1.02605e+07	1.35756e+07	1.49754e+07
Q9H4F8-2	Isoform 2 of SPARC-related modular calcium-binding protein 1 [OS=Homo sapiens]	49.86	17	FALSE		Peak Found	Peak Found	Not Found	Peak Found	Not Found	Peak Found	Peak Found	High	High	Peak Found	Peak Found	Peak Found	Peak Found	Peak Found		32	5.4		12.4		5.6	108.1	633.7	520.6	0.8	39.1	17.8	15.6	9.1		7.26308e+06	1.22497e+06		2.81055e+06		1.27367e+06	2.45411e+07	1.43881e+08	1.18197e+08	183243	8.8725e+06	4.03679e+06	3.53362e+06	2.06036e+06
P98095-2	Isoform 2 of Fibulin-2 [OS=Homo sapiens]	49.74	15	FALSE		Not Found	Peak Found	Peak Found	High	Peak Found	Not Found	Peak Found	Not Found	Not Found	Peak Found	High	High	High	Peak Found			21.5	9.3	65.2	5.1		40.4			47.3	401.7	416.9	267.4	125.3			2.71073e+06	1.17021e+06	8.20384e+06	640223		5.0821e+06			5.95105e+06	5.05788e+07	5.24881e+07	3.36701e+07	1.57785e+07
Q16718	NADH dehydrogenase [ubiquinone] 1 alpha subcomplex subunit 5 [OS=Homo sapiens]	49.71	12	FALSE		High	Peak Found	Peak Found	Peak Found	Not Found	Peak Found	Not Found	Not Found	Not Found	Peak Found	High	High	Peak Found	Peak Found		1109.6	17.6	26.1	20.6		16				14.5	69.8	26.7	41.7	57.5		1.58752e+08	2.51522e+06	3.72974e+06	2.95196e+06		2.28765e+06				2.07097e+06	9.98352e+06	3.81283e+06	5.97028e+06	8.22104e+06
P00748	Coagulation factor XII [OS=Homo sapiens]	49.34	22	FALSE		Peak Found	High	High	High	High	Peak Found	Peak Found	High	High	High	High	High	High	High		45.8	45.5	47.5	91.8	16.6	47.6	86.2	188.3	170.7	44.3	232.8	125.6	159.2	98.2		5.94455e+06	5.89786e+06	6.15405e+06	1.19113e+07	2.15912e+06	6.17316e+06	1.11742e+07	2.44197e+07	2.21363e+07	5.74405e+06	3.01921e+07	1.62871e+07	2.0643e+07	1.27314e+07
Q96D15	Reticulocalbin-3 [OS=Homo sapiens]	49.2	16	FALSE		Peak Found	Peak Found	High	High	Not Found	High	High	High	Peak Found	Peak Found	High	High	Peak Found	Peak Found		14.3	60.5	193.2	208.2		71.7	326.3	101.8	14.1	11.7	153.6	134.5	40.7	69.4		1.96287e+06	8.30261e+06	2.65026e+07	2.85684e+07		9.83206e+06	4.47666e+07	1.3965e+07	1.93336e+06	1.6073e+06	2.10706e+07	1.84551e+07	5.58937e+06	9.52385e+06
Q9ULV4-3	Isoform 3 of Coronin-1C [OS=Homo sapiens]	48.92	25	FALSE		Peak Found	Peak Found	Peak Found	High	Peak Found	Peak Found	Peak Found	Peak Found	Peak Found	Peak Found	High	High	High	High		20.9	32	72.7	74.2	5.6	44.5	14.8	32.7	72.3	6.8	382.6	170.7	182.1	288		3.49719e+06	5.34434e+06	1.21405e+07	1.23963e+07	929635	7.42839e+06	2.47904e+06	5.46447e+06	1.20735e+07	1.13453e+06	6.38902e+07	2.85021e+07	3.04024e+07	4.80943e+07
P04271	Protein S100-B [OS=Homo sapiens]	48.91	12	FALSE		Not Found	High	High	High	Not Found	High	High	Peak Found	Not Found	Not Found	Not Found	Not Found	Peak Found	High			113.6	287.2	68.9		371.8	430.8	29.5					29.1	69.1			1.2645e+07	3.19534e+07	7.66442e+06		4.1371e+07	4.79375e+07	3.27872e+06					3.24236e+06	7.68867e+06
P60891	ribose-phosphate pyrophosphokinase 1 [OS=Homo sapiens]	48.86	15	FALSE		Peak Found	High	High	High	High	High	Peak Found	Peak Found	Peak Found	High	Peak Found	Peak Found	Peak Found	High		307.7	84.1	86.7	73.4	120.7	105.4	70.7	50.5	98.4	124.8	96.8	51.2	59.4	70.3		5.11081e+07	1.39617e+07	1.43934e+07	12190752	2.00391e+07	1.7507e+07	1.17389e+07	8.39264e+06	1.63428e+07	2.0722e+07	1.60681e+07	8.49594e+06	9.85912e+06	1.16809e+07
P06316	Ig lambda chain V-I region BL2 [OS=Homo sapiens]	48.46	17	FALSE		Peak Found	High	High	Peak Found	High	High	Peak Found	High	High	High	Peak Found	Peak Found	Peak Found	Peak Found		29.4	35.8	60.6	55.2	28.1	41.9	24.2	224.9	780.7	33	24	17.9	29.1	15.2		5.40172e+06	6.5874e+06	1.11452e+07	1.01481e+07	5.16569e+06	7.70129e+06	4.44813e+06	4.13813e+07	1.4362e+08	6.06857e+06	4.4189e+06	3.30187e+06	5.35927e+06	2.80187e+06
P59998-3	Isoform 3 of Actin-related protein 2/3 complex subunit 4 [OS=Homo sapiens]	48.14	20	FALSE		Peak Found	High	High	High	Peak Found	High	High	Peak Found	Peak Found	Peak Found	High	High	High	Peak Found		3	37.6	69.9	59.5	4.5	55	48.2	155.1	611	26.3	190.4	61.1	43.4	35		768683	9.58187e+06	1.77904e+07	1.51539e+07	1.1373e+06	1.40066e+07	1.22671e+07	3.94651e+07	1.55511e+08	6.69629e+06	4.84553e+07	1.55463e+07	1.1045e+07	8.91397e+06
P09871	Complement C1s subcomponent [OS=Homo sapiens]	48	20	FALSE		Not Found	High	High	High	Peak Found	Peak Found	High	High	High	High	Peak Found	High	High	Peak Found			43	57.9	46.3	27.7	42.9	127.4	225.8	391.6	75.5	92.5	83.2	109.5	76.9			7.25372e+06	9.76889e+06	7.8182e+06	4.67434e+06	7.24998e+06	2.1506e+07	3.81254e+07	6.61098e+07	1.27397e+07	1.56188e+07	1.40414e+07	1.84797e+07	1.29765e+07
Q13838-2	Isoform 2 of Spliceosome RNA helicase DDX39B [OS=Homo sapiens]	47.63	14	FALSE		Peak Found	Peak Found	High	High	Peak Found	High	Peak Found	Peak Found	Peak Found	Not Found	High	High	Peak Found	High		237.4	68.4	128.3	117.2	4.7	112.9	25.7	15	7.8		243.5	187.1	107.4	144.7		3.43684e+07	9.90679e+06	1.85771e+07	1.69632e+07	677090	1.63457e+07	3.71835e+06	2.16973e+06	1.12711e+06		3.52548e+07	2.70862e+07	1.55498e+07	2.09457e+07
O43488	aflatoxin B1 aldehyde reductase member 2 [OS=Homo sapiens]	47.52	14	FALSE		Peak Found	High	High	High	High	Peak Found	Peak Found	Peak Found	Peak Found	Peak Found	High	High	Peak Found	High		99.3	69.8	115	95.4	65	131.7	64	27.5			209.9	172.8	154.2	195.4		7.9623e+06	5.59358e+06	9.21931e+06	7.64946e+06	5.2086e+06	1.05619e+07	5.13462e+06	2.20492e+06			1.68283e+07	1.38569e+07	1.23677e+07	1.5664e+07
Q86TD4-1	sarcalumenin [OS=Homo sapiens]	47.03	13	FALSE		High	Not Found	Not Found	Not Found	Not Found	Not Found	Not Found	Not Found	Not Found	Not Found	Not Found	Peak Found	Not Found	Peak Found		1389.7											4.3		6		1.4466e+08											450927		625616
P01717	Ig lambda chain V-IV region Hil [OS=Homo sapiens]	46.89	16	FALSE		Peak Found	High	High	High	High	High	Peak Found	Peak Found	High	High	High	Peak Found	High	High		59	67.9	85.5	139.4	68.4	125.6	57.2	78.1	118.1	41.9	161.5	112.3	148.6	136.5		5.79892e+06	6.67783e+06	8.41386e+06	13708317	6.72549e+06	1.23589e+07	5.6247e+06	7.68661e+06	1.16172e+07	4.11899e+06	1.58826e+07	1.10437e+07	1.46213e+07	1.34312e+07
P52597	Heterogeneous nuclear ribonucleoprotein F [OS=Homo sapiens]	46.88	16	FALSE		Not Found	Peak Found	Peak Found	High	Not Found	Peak Found	Not Found	Not Found	Not Found	Not Found	High	High	High	High			77.1	104.9	139.5		56.2					389	233.9	170.3	229.1			3.50235e+06	4.76597e+06	6.3356e+06		2.55227e+06					1.76675e+07	1.06247e+07	7.73738e+06	1.04046e+07
Q9P2E9-1	Ribosome-binding protein 1 [OS=Homo sapiens]	46.79	17	FALSE		Peak Found	Peak Found	High	High	Peak Found	Peak Found	Peak Found	Peak Found	Peak Found	Peak Found	High	Peak Found	Peak Found	High		252.9	10.8	149.5	102.8		45.7	81.4	27.7	4.4	0.6	264.7	96.6	112.6	250.2		3.15086e+07	1.34696e+06	1.86289e+07	1.28121e+07		5.69829e+06	1.01449e+07	3.45082e+06	542435	78815.3	3.29825e+07	1.20322e+07	1.40263e+07	3.11663e+07
P20849	Collagen alpha-1(IX) chain [OS=Homo sapiens]	46.76	14	FALSE		Peak Found	Peak Found	Peak Found	Peak Found	Not Found	Peak Found	High	Peak Found	Not Found	Not Found	Peak Found	Peak Found	Peak Found	Peak Found		143.5	9.3	10.5	4.9		22.6	1052.9	76.2			22.7	7.4	46.2	3.8		1.0107e+07	657607	739598	344704		1.59105e+06	7.41687e+07	5.36626e+06			1.60185e+06	522207	3.25554e+06	264919
O75323-1	Protein NipSnap homolog 2 [OS=Homo sapiens]	46.71	14	FALSE		High	Peak Found	High	Peak Found	Peak Found	Peak Found	Not Found	Not Found	Not Found	Not Found	High	Peak Found	Peak Found	Peak Found		1096.7	18.4	10.3	31.5	5.1	30.4					68.9	34.2	41.7	62.6		2.01319e+08	3.37277e+06	1.89873e+06	5790155	937262	5.58319e+06					1.26437e+07	6.28643e+06	7.65771e+06	1.14998e+07
Q9P2R7	Succinyl-CoA ligase [ADP-forming] subunit beta, mitochondrial [OS=Homo sapiens]	46.4	17	FALSE		High	Peak Found	Peak Found	Peak Found	Peak Found	Peak Found	Peak Found	Not Found	Not Found	Peak Found	Peak Found	Peak Found	High	Peak Found		1075.5	20.2	36.2	6.9	16.7	48.9	12.3			39.9	30.9	11.4	47.1	54		2.54693e+08	4.77364e+06	8.57969e+06	1.63129e+06	3.95905e+06	1.15925e+07	2.90664e+06			9.4523e+06	7.32918e+06	2.70853e+06	1.11469e+07	1.27814e+07
P61088	ubiquitin-conjugating enzyme E2 N [OS=Homo sapiens]	46.22	20	FALSE		High	High	High	High	High	High	Peak Found	High	Peak Found	Peak Found	High	High	High	High		259.2	47.4	102.8	111.8	17.7	86.7	36.4	52.8	34.3	12.6	260.5	103.1	116.9	157.8		2.6558e+07	4.85846e+06	1.05337e+07	1.14557e+07	1.81308e+06	8.8799e+06	3.73196e+06	5.40797e+06	3.51543e+06	1.29184e+06	2.66922e+07	1.05639e+07	1.19732e+07	1.61695e+07
P02750	Leucine-rich alpha-2-glycoprotein [OS=Homo sapiens]	46.2	14	FALSE		Not Found	High	High	High	High	Peak Found	Not Found	Peak Found	Peak Found	Peak Found	High	High	High	High			94.6	83.5	213.3	24.7	19.4		67.3	98.9	42	213.1	255	193	95.3			7.23485e+06	6.38418e+06	1.63053e+07	1.88541e+06	1.48481e+06		5.14307e+06	7.56017e+06	3.20732e+06	1.6286e+07	1.949e+07	1.47502e+07	7.28737e+06
Q9UJU6-3	Isoform 3 of Drebrin-like protein [OS=Homo sapiens]	46.17	17	FALSE		Peak Found	High	High	High	Not Found	High	Peak Found	Peak Found	Not Found	Peak Found	High	High	High	High		22.3	42.1	75.7	66.8		55.9	36.2	8.8		15.3	452.5	127.4	218	279.1		4.31122e+06	8.14938e+06	1.46345e+07	1.29126e+07		1.082e+07	6.99353e+06	1.69424e+06		2.94986e+06	8.7535e+07	2.46394e+07	4.21763e+07	5.39809e+07
P54819	Adenylate kinase 2, mitochondrial [OS=Homo sapiens]	45.74	13	FALSE		High	High	High	High	Peak Found	High	Peak Found	Peak Found	Not Found	High	Peak Found	High	Peak Found	High		249.9	101	169.5	98.7	27.6	85.9	12.2	35.5		98.7	172.1	115.9	117	116		3.85207e+07	1.55746e+07	2.6132e+07	1.52134e+07	4.24912e+06	1.32482e+07	1.8778e+06	5.46457e+06		1.52201e+07	2.65306e+07	1.78595e+07	1.80299e+07	1.7883e+07
P58546	Myotrophin [OS=Homo sapiens]	45.53	10	FALSE		Peak Found	Peak Found	High	High	Peak Found	Peak Found	Peak Found	Not Found	Not Found	Peak Found	High	High	High	High		62.5	34.8	91.6	223.5	42.9	51.5	67.3			23.4	295	140.5	155.1	212		3.77124e+06	2.09728e+06	5.52738e+06	13488886	2.59108e+06	3.10506e+06	4.062e+06			1.41242e+06	1.78039e+07	8.47725e+06	9.35764e+06	1.27912e+07
Q8WX93-1	palladin [OS=Homo sapiens]	45.52	14	FALSE		Not Found	Peak Found	Peak Found	High	Not Found	Peak Found	Peak Found	Not Found	Not Found	Peak Found	High	High	High	High		21.2	30.5	24.6	71.3		13.8	62.1			12.6	406.2	303.2	197.9	256.5		2.64078e+06	3.79929e+06	3.054e+06	8.8703e+06		1.71294e+06	7.72909e+06			1.56508e+06	5.05278e+07	3.77156e+07	2.46137e+07	3.19097e+07
P08559-2	Isoform 2 of Pyruvate dehydrogenase E1 component subunit alpha, somatic form, mitochondrial [OS=Homo sapiens]	45.37	18	FALSE		High	Peak Found	High	High	Peak Found	High	Not Found	Peak Found	Peak Found	Peak Found	Peak Found	Peak Found	Peak Found	Peak Found		874.4	28.7	82.3	63	20.9	58.1		36.2	19.8	4.4	50.3	35.7	59.4	66.8		1.50501e+08	4.94499e+06	1.41601e+07	1.08396e+07	3.59009e+06	1.00067e+07		6.2229e+06	3.40087e+06	751085	8.65825e+06	6.15183e+06	1.02258e+07	1.15053e+07
P09497-2	Isoform Non-brain of Clathrin light chain B [OS=Homo sapiens]	45.36	18	FALSE		Peak Found	High	High	High	Peak Found	Peak Found	Peak Found	Peak Found	Peak Found	Peak Found	High	High	High	High		16.7	74.6	99.5	94.2	24.5	74.6	20.5	8.5	30.3	16.5	346	253	139.2	202.1		2.49085e+06	1.10957e+07	1.47948e+07	1.40041e+07	3.644e+06	1.1088e+07	3.04653e+06	1.26093e+06	4.49956e+06	2.45584e+06	5.14538e+07	3.76176e+07	2.06962e+07	3.0047e+07
P36269-3	Isoform 3 of Gamma-glutamyltransferase 5 [OS=Homo sapiens]	45.36	14	FALSE		Peak Found	High	High	High	High	High	Not Found	Not Found	Not Found	Not Found	High	Peak Found	Peak Found	High		58.4	39	136.5	268.7	38.5	158.4					291.3	25.9	69.8	313.6		3.10604e+06	2.07364e+06	7.25982e+06	1.42882e+07	2.047e+06	8.42299e+06					1.54914e+07	1.37663e+06	3.71136e+06	1.66812e+07
Q07960	rho GTPase-activating protein 1 [OS=Homo sapiens]	45.14	17	FALSE		Peak Found	Peak Found	High	High	Peak Found	Peak Found	Peak Found	Peak Found	Peak Found	Peak Found	High	High	High	High		62.1	66.3	90.7	103.2	15.1	81.2	16.1	7.6	8.9	13	306.7	216.1	156.6	256.4		1.00808e+07	1.07646e+07	1.47163e+07	1.67508e+07	2.44245e+06	1.31793e+07	2.61687e+06	1.23194e+06	1.43778e+06	2.1064e+06	4.97731e+07	3.50684e+07	2.54086e+07	4.16063e+07
P49821	NADH dehydrogenase [ubiquinone] flavoprotein 1, mitochondrial [OS=Homo sapiens]	44.93	13	FALSE		High	Peak Found	Peak Found	Not Found	Peak Found	Peak Found	Not Found	Not Found	Peak Found	Peak Found	Peak Found	Peak Found	Peak Found	Peak Found		1123.5	2.5	10.1		19.9	17			47.6	29.4	74.5	19.1	25.5	31.1		9.71301e+07	218330	874702		1.71865e+06	1.46721e+06			4.11204e+06	2.53783e+06	6.43867e+06	1.65188e+06	2.20089e+06	2.6881e+06
Q07954	prolow-density lipoprotein receptor-related protein 1 [OS=Homo sapiens]	44.88	18	FALSE		Peak Found	Peak Found	High	High	Not Found	High	Peak Found	Peak Found	Not Found	Peak Found	High	High	High	High		57	27.1	78	45.6		104.6	33.9	63		21.1	462.9	188.9	169.8	148.2		6.2169e+06	2.95566e+06	8.51738e+06	4.97555e+06		1.14205e+07	3.70236e+06	6.87437e+06		2.29791e+06	5.05272e+07	2.06257e+07	1.85312e+07	1.61831e+07
P01621	Ig kappa chain V-III region NG9 [OS=Homo sapiens]	44.76	20	FALSE		Not Found	High	High	High	High	Peak Found	High	Peak Found	High	High	Peak Found	Peak Found	High	High			83.3	111.4			125.2		256.3	823.7								2.35044e+06	3.14226e+06			3.53409e+06		7.23336e+06	2.32433e+07
P09488	Glutathione S-transferase Mu 1 [OS=Homo sapiens]	44.71	19	FALSE		Peak Found	Peak Found	Peak Found	Peak Found	High	High	Not Found	Not Found	Not Found	Peak Found	Peak Found	High	High	High		471	44.4	92.2	36.6	22.4	125	48.9	58.8	26.8	23.9	119.5	65.9	133	131.7		1.18599e+08	1.11697e+07	2.32107e+07	9.22477e+06	5.64387e+06	3.14651e+07	1.23173e+07	1.48164e+07	6.75009e+06	6.00815e+06	3.01019e+07	1.6588e+07	3.34816e+07	3.31541e+07
P02655	Apolipoprotein C-II [OS=Homo sapiens]	44.23	17	FALSE		Not Found	High	High	High	High	High	Peak Found	Peak Found	Peak Found	High	Peak Found	Peak Found	High	High			99.4	190.1	107.6	194.8	200.5	24.7	17.1	43.8	119.4	89.2	90.1	119.6	103.6			1.95072e+07	3.73015e+07	2.11075e+07	3.82132e+07	3.9346e+07	4.83894e+06	3.35838e+06	8.58876e+06	2.34183e+07	1.75087e+07	1.76837e+07	2.34657e+07	2.03333e+07
Q86VB7-2	Isoform 2 of Scavenger receptor cysteine-rich type 1 protein M130 [OS=Homo sapiens]	44.14	15	FALSE		Peak Found	Not Found	Not Found	Peak Found	Not Found	Peak Found	Peak Found	Not Found	Not Found	Peak Found	High	High	High	High		39.6			36.5		43.3	31			7.2	529.6	108.3	231.5	372.9		3.61682e+06			3.33847e+06		3.95992e+06	2.82818e+06			654313	4.83827e+07	9.8972e+06	2.11449e+07	3.40689e+07
P62750	60S ribosomal protein L23a [OS=Homo sapiens]	43.79	15	FALSE		Peak Found	High	High	Peak Found	Peak Found	Peak Found	Not Found	Peak Found	Peak Found	Peak Found	High	High	High	High		24.1	44.6	43.8	75.9	19.4	26.3		33.4	30	2.3	520.8	153.5	184.1	241.9		2.69597e+06	4.98055e+06	4.89349e+06	8.48768e+06	2.17153e+06	2.94444e+06		3.73097e+06	3.35735e+06	251579	5.82178e+07	1.71545e+07	2.05762e+07	2.70427e+07
P27635	60S ribosomal protein L10 [OS=Homo sapiens]	43.71	20	FALSE		Peak Found	Peak Found	Peak Found	Peak Found	Not Found	Peak Found	Peak Found	Not Found	Peak Found	Peak Found	High	High	High	High		84.8	13	59.7	58.3		49.1	14.9		24.3	8.4	419.2	137.7	200.9	329.6		1.11001e+07	1.70585e+06	7.81507e+06	7.62322e+06		6.42446e+06	1.94555e+06		3.17685e+06	1.10515e+06	5.48509e+07	1.80164e+07	2.62809e+07	4.31249e+07
P50502	Hsc70-interacting protein [OS=Homo sapiens]	43.54	15	FALSE		High	Peak Found	High	Peak Found	Peak Found	High	High	High	Peak Found	Peak Found	High	High	High	High		185.1	44	112.6	47.6	5.8	151.6	125	107.9	69.4	27.7	202.3	94.1	115.1	111.8		2.52831e+07	6.01157e+06	1.53755e+07	6.49468e+06	793218	2.07036e+07	1.70712e+07	1.47386e+07	9.47853e+06	3.78904e+06	2.76285e+07	1.28583e+07	1.57169e+07	1.52703e+07
P01605	Ig kappa chain V-I region Lay [OS=Homo sapiens]	42.92	18	FALSE		Not Found	Not Found	Peak Found	Peak Found	Not Found	Peak Found	Peak Found	High	High	Not Found	Peak Found	Peak Found	Not Found	Not Found				48	68.1		86	56.2	548.6	456.1		96.5	40.5						1.24785e+06	1.76851e+06		2.23285e+06	1.45958e+06	1.42487e+07	1.18478e+07		2.50725e+06	1.05148e+06
Q92499	ATP-dependent RNA helicase DDX1 [OS=Homo sapiens]	42.87	11	FALSE		Peak Found	Peak Found	High	High	Not Found	High	Not Found	Not Found	Peak Found	Not Found	High	High	Peak Found	High		103.5	67.8	113.4	201		91.3			16.8		215.4	226.9	162.4	201.3		5.52188e+06	3.618e+06	6.05176e+06	1.07238e+07		4.86879e+06			896656		1.14911e+07	1.21058e+07	8.66527e+06	1.07377e+07
Q9UL46	proteasome activator complex subunit 2 [OS=Homo sapiens]	42.81	15	FALSE		Peak Found	High	High	High	Peak Found	High	Not Found	Not Found	Not Found	Peak Found	High	Peak Found	Peak Found	High		60.8	71.8	163.9	111.4	48.7	200.8				38	312.4	54.7	80.2	257.3		5.5188e+06	6.5206e+06	1.48893e+07	1.01191e+07	4.42423e+06	1.82406e+07				3.44872e+06	2.83802e+07	4.96794e+06	7.28592e+06	2.33719e+07
P42126	Enoyl-CoA delta isomerase 1, mitochondrial [OS=Homo sapiens]	42.67	9	FALSE		High	High	Peak Found	Peak Found	Peak Found	Peak Found	Not Found	Not Found	Not Found	Not Found	Peak Found	Peak Found	High	High		950.4	28.2	42.6	37.9	6.6	73.2					81.2	61.3	33.2	85.3		6.62777e+07	1.96722e+06	2.97076e+06	2.64589e+06	463257	5.10658e+06					5.65917e+06	4.27333e+06	2.31623e+06	5.94736e+06
P10643	Complement component C7 [OS=Homo sapiens]	42.62	15	FALSE		Peak Found	Peak Found	Peak Found	Peak Found	High	Peak Found	Peak Found	High	High	Peak Found	Peak Found	Peak Found	High	Peak Found		31.2	7.3	23.1	22.2	10.7	18.8	62.2	527.2	524.3	24.3	46.3	33.3	44.6	24.5		3.75469e+06	878007	2.78073e+06	2.67757e+06	1.29363e+06	2.26987e+06	7.49866e+06	6.35512e+07	6.31979e+07	2.92729e+06	5.58329e+06	4.00885e+06	5.37666e+06	2.94966e+06
P14174	Macrophage Migration inhibitory factor [OS=Homo sapiens]	42.57	18	FALSE		High	Peak Found	Peak Found	High	Peak Found	High	High	High	High	High	High	High	Peak Found	High		26.7	70	91.1	77.9	25.8	106.3	213.5	163.4	133.9	29.8	188.8	88	91.8	93		1.72606e+07	4.52365e+07	5.89319e+07	50350108	1.66828e+07	6.87551e+07	1.38026e+08	1.05655e+08	8.65987e+07	1.92523e+07	1.22055e+08	5.69229e+07	5.9372e+07	6.01188e+07
P62081	40S ribosomal protein S7 [OS=Homo sapiens]	42.53	14	FALSE		Peak Found	High	High	High	Not Found	High	Not Found	Not Found	Not Found	Peak Found	High	High	High	High		44.1	95.2	89	195.4		99.4				5.2	375	174.9	163.2	158.6		5.92043e+06	1.27678e+07	1.1932e+07	26216124		1.33294e+07				701276	5.0306e+07	2.34588e+07	2.18873e+07	2.12774e+07
Q13492-1	Phosphatidylinositol-binding clathrin assembly protein [OS=Homo sapiens]	42.37	7	FALSE		Not Found	High	High	High	Peak Found	High	Not Found	Not Found	Not Found	Not Found	Not Found	High	High	High			111.3	155.2	151.9	26.2	156.2						245.6	239.3	314.4			1.59411e+06	2.22239e+06	2174146	374723	2.23603e+06						3.51591e+06	3.42572e+06	4.50156e+06
Q9BQB4-2	Isoform 2 of Sclerostin [OS=Homo sapiens]	42.26	18	FALSE		Peak Found	High	High	Peak Found	Peak Found	High	Not Found	Not Found	Not Found	Not Found	Peak Found	Peak Found	Peak Found	Peak Found		44.8	173.6	352.1	32.1	14.1	783.3										6.27467e+06	2.43216e+07	4.93347e+07	4499509	1.98131e+06	1.09772e+08
Q8IUX7	Adipocyte enhancer-binding protein 1 [OS=Homo sapiens]	42.08	16	FALSE		Peak Found	Peak Found	Peak Found	Peak Found	Peak Found	Peak Found	High	High	Peak Found	High	Peak Found	Peak Found	Peak Found	Peak Found		206.2	22.4	53.7	40.8	22.5	76.3	253.5	252.1	41.1	13.5	77.1	27.6	187	126.4		7.50862e+07	8.142e+06	1.95378e+07	1.48453e+07	8.19356e+06	2.77692e+07	9.23011e+07	9.17713e+07	1.49474e+07	4.90563e+06	2.80636e+07	1.00475e+07	6.80979e+07	4.60044e+07
P43121	Cell surface glycoprotein MUC18 [OS=Homo sapiens]	42.07	11	FALSE		Not Found	Peak Found	High	Peak Found	Peak Found	High	Peak Found	Peak Found	Peak Found	Peak Found	Peak Found	Peak Found	High	High			102	113.7	49.4	209.7	160.8	43.4	52.8	59.5	132.2	31.3	22.8	205.6	216.7			1.60954e+07	1.79417e+07	7.80132e+06	3.30852e+07	2.53697e+07	6.85428e+06	8.32462e+06	9.39188e+06	2.08555e+07	4.94213e+06	3.59141e+06	3.24377e+07	3.41931e+07
P16615	Sarcoplasmic/endoplasmic reticulum calcium ATPase 2 [OS=Homo sapiens]	41.96	13	FALSE		High	Not Found	Peak Found	Peak Found	Peak Found	Peak Found	Peak Found	Peak Found	Peak Found	Peak Found	Peak Found	Peak Found	Peak Found	Peak Found		851.7		7.5	7	7.2	17	14	22	146.2	22.4	49.8	93.4	75.2	86.7		1.06481e+08		937928	878934	900140	2.12131e+06	1.74814e+06	2.74556e+06	1.82823e+07	2.79526e+06	6.2284e+06	1.16799e+07	9.39742e+06	1.0836e+07
P61224-1	Ras-related protein Rap-1b [OS=Homo sapiens]	41.68	17	FALSE		Peak Found	High	High	High	High	High	Peak Found	Peak Found	Peak Found	High	High	Peak Found	High	High		9.7	65.8	122.4	114.4	59.7	189.1	51.5	53.3	69.5	42.1	172.9	106.6	123.3	219.5		1.14153e+06	7.74636e+06	1.44071e+07	1.34648e+07	7.02939e+06	2.22506e+07	6.06588e+06	6.27574e+06	8.17347e+06	4.95756e+06	2.03439e+07	1.25462e+07	1.45104e+07	2.58298e+07
P13667	Protein disulfide-isomerase A4 [OS=Homo sapiens]	41.66	18	FALSE		Not Found	High	Peak Found	High	Not Found	Peak Found	Peak Found	Not Found	Not Found	Not Found	High	High	Peak Found	High			58.8	52.9	118.3		83.6	56.3				411	191.7	172.6	255			6.58734e+06	5.92035e+06	13253455		9.35883e+06	6.3017e+06				4.60321e+07	2.14685e+07	1.93328e+07	2.85567e+07
O60749	Sorting nexin-2 [OS=Homo sapiens]	41.62	13	FALSE		Not Found	Peak Found	Peak Found	Peak Found	Not Found	Peak Found	Peak Found	Peak Found	Peak Found	Not Found	High	High	High	High		11.9	8.6	9.2	36		58.9	388	129.7	35.7		308.8	167	164.2	81.9		2.05187e+06	1.47121e+06	1.58993e+06	6.19536e+06		1.01307e+07	6.67212e+07	2.23113e+07	6.14602e+06		5.31016e+07	2.8727e+07	2.82371e+07	1.40815e+07
P04430	Ig kappa chain V-I region BAN [OS=Homo sapiens]	41.4	24	FALSE		Not Found	High	High	High	Not Found	Peak Found	Not Found	Not Found	Not Found	Peak Found	Peak Found	Not Found	Not Found	Not Found			260.1	287.1	276		183.9				149.9	243.1						2.55557e+06	2.8206e+06	2.71123e+06		1.80645e+06				1.47283e+06	2.38818e+06
P24534	Elongation factor 1-beta [OS=Homo sapiens]	41.34	19	FALSE		Peak Found	Peak Found	High	High	Peak Found	Peak Found	Peak Found	Peak Found	Not Found	Peak Found	Peak Found	High	High	High		98.5	31.8	162.4	206.2	9.5	35.2	44	17		15.5	268.3	183.8	142.3	185.4		1.10159e+07	3.55843e+06	1.81651e+07	2.30556e+07	1.06382e+06	3.93843e+06	4.9207e+06	1.90476e+06		1.7295e+06	2.99998e+07	2.05584e+07	1.59185e+07	2.07342e+07
Q6YN16	Hydroxysteroid dehydrogenase-like protein 2 [OS=Homo sapiens]	41.22	13	FALSE		High	Peak Found	Peak Found	High	Peak Found	Peak Found	Not Found	Not Found	Peak Found	Peak Found	Peak Found	Not Found	Peak Found	Peak Found		1132.2	4.8	12.6	13	8.5	31			30.8	53.8	18.1		34	61.3		1.31714e+08	557847	1.46809e+06	1.5072e+06	989140	3.60625e+06			3.57798e+06	6.26166e+06	2.10823e+06		3.95149e+06	7.12667e+06
Q7Z4I7-2	Isoform 2 of LIM and senescent cell antigen-like-containing domain protein 2 [OS=Homo sapiens]	41.22	28	FALSE		Not Found	Not Found	Peak Found	Not Found	Peak Found	Peak Found	Not Found	Peak Found	Peak Found	Peak Found	Peak Found	High	High	Peak Found				44.3		71.6	68.5		117.6	191.8	225.2	337.8	174		169.2				1.00034e+06		1.6161e+06	1.54752e+06		2.65476e+06	4.3301e+06	5.08341e+06	7.62645e+06	3.92965e+06		3.82066e+06
P55107	growth/differentiation factor 10 [OS=Homo sapiens]	41.19	16	FALSE		Peak Found	Peak Found	Peak Found	Peak Found	Peak Found	High	High	High	High	Peak Found	Peak Found	Peak Found	Peak Found	Peak Found		5.5	4.4	17.1	9.9	8.2	202.5	468.7	459.7	181.9	2.5	18.9	3.9	6.4	10.6		532232	420630	1.65031e+06	956044	793588	1.95624e+07	4.52719e+07	4.43995e+07	1.75657e+07	238131	1.82578e+06	375308	616262	1.02369e+06
Q99584	Protein S100-A13 [OS=Homo sapiens]	41.11	13	FALSE		Peak Found	High	High	High	Peak Found	High	High	High	Peak Found	Peak Found	Peak Found	Peak Found	High	Peak Found		29.5	116.6	258.5	127.4	46.7	251.1	80.4	37.5	38.9	14.7	170.8	60.3	113.6	54.1		7.13328e+06	2.82021e+07	6.25442e+07	3.08154e+07	1.12896e+07	6.07413e+07	1.94549e+07	9.08331e+06	9.41952e+06	3.54451e+06	4.13273e+07	1.45893e+07	2.74785e+07	1.30935e+07
P09936	Ubiquitin carboxyl-terminal hydrolase isozyme L1 [OS=Homo sapiens]	41.04	9	FALSE		Not Found	Peak Found	High	High	Not Found	High	Not Found	Not Found	Not Found	Not Found	High	Peak Found	High	High			26.3	68	58.4		231.9					313.3	51.8	387.4	263			952951	2.46462e+06	2.11696e+06		8.40732e+06					1.13612e+07	1.87678e+06	1.4049e+07	9.53537e+06
P08253	72 kDa type IV collagenase [OS=Homo sapiens]	41.01	11	FALSE		Not Found	Not Found	High	Peak Found	Not Found	Not Found	Peak Found	High	High	Peak Found	High	High	Peak Found	Peak Found				26.6	66			83.2	636.3	215.5	25.4	186.2	63.6	50.8	46.3				2.54187e+06	6.29889e+06			7.93596e+06	6.07212e+07	2.05667e+07	2.42758e+06	1.77689e+07	6.07029e+06	4.84667e+06	4.41612e+06
O15145	Actin-related protein 2/3 complex subunit 3 [OS=Homo sapiens]	40.84	15	FALSE		Not Found	High	High	High	Peak Found	High	Peak Found	Peak Found	Peak Found	High	High	High	High	High			75.9	145.5	128.1	22.1	99.5	54.7	60.5	49.3	35.5	259.8	174.4	108.7	186			8.11071e+06	1.55386e+07	1.3686e+07	2.35681e+06	1.06315e+07	5.84352e+06	6.46179e+06	5.27081e+06	3.78861e+06	2.77554e+07	1.86271e+07	1.16114e+07	1.98645e+07
P50225	Sulfotransferase 1A1 [OS=Homo sapiens]	40.69	12	FALSE		Not Found	Peak Found	High	Peak Found	Peak Found	High	Not Found	Not Found	Not Found	Not Found	High	High	High	High			20.4	171.8	84	15	314.7					224.8	70.4	258.7	240.2			692694	5.83593e+06	2.85412e+06	509687	1.06878e+07					7.63545e+06	2.39145e+06	8.78641e+06	8.16033e+06
P08582-1	Melanotransferrin [OS=Homo sapiens]	40.51	14	FALSE		Not Found	Peak Found	Peak Found	Peak Found	Peak Found	High	High	High	Peak Found	Peak Found	Peak Found	Not Found	Peak Found	Peak Found			8.5	51.1	23.5	44.8	74.2	834.8	125.6	34.9	62.1	51.4		38.8	50.4			857909	5.16599e+06	2.377e+06	4.53086e+06	7.50381e+06	8.44757e+07	1.27089e+07	3.53644e+06	6.28462e+06	5.19709e+06		3.92475e+06	5.10054e+06
P36578	60S ribosomal protein L4 [OS=Homo sapiens]	40.36	24	FALSE		Peak Found	Peak Found	High	High	Not Found	High	Peak Found	Not Found	Not Found	Peak Found	High	High	High	High		38.2	21.8	60	37.7		71.1	39.2			15.8	491.3	117.2	171.3	336.4		8.99077e+06	5.13176e+06	1.41132e+07	8.8749e+06		1.6724e+07	9.2151e+06			3.72179e+06	1.15586e+08	2.75676e+07	4.02972e+07	7.91269e+07
P24592	insulin-like growth factor-binding protein 6 [OS=Homo sapiens]	40.04	12	FALSE		Not Found	Peak Found	Peak Found	Peak Found	Peak Found	Peak Found	High	High	Peak Found	High	Peak Found	High	High	Peak Found			27.4	10.2	6.7	5.6	4.6	217.9	327.6	215.8	95	82.5	175.8	217.1	13.9			3.78323e+06	1.40405e+06	921197	770752	631433	3.00797e+07	4.52172e+07	2.97935e+07	1.31106e+07	1.13903e+07	2.42656e+07	2.99638e+07	1.92194e+06
Q99623	Prohibitin-2 [OS=Homo sapiens]	39.98	15	FALSE		High	High	Peak Found	High	Peak Found	High	Not Found	Not Found	Not Found	Peak Found	High	High	High	High		366.8	30.5	85.2	77.6	39.1	109.7				9.7	240.2	156	159	126.3		3.89153e+07	3.23082e+06	9.03983e+06	8.2354e+06	4.14503e+06	1.16399e+07				1.02762e+06	2.54903e+07	1.6547e+07	1.68712e+07	1.34005e+07
P13861	cAMP-dependent protein kinase type II-alpha regulatory subunit [OS=Homo sapiens]	39.9	13	FALSE		Peak Found	Peak Found	High	Peak Found	Not Found	High	Not Found	Peak Found	Not Found	Not Found	High	Peak Found	Peak Found	Peak Found		388.2	38.7	122.4	129.5		119.1		72.4			133.1	75.2	133.9	187.4		8.02177e+06	799793	2.52928e+06	2.67722e+06		2.46234e+06		1.49714e+06			2.75067e+06	1.55373e+06	2.76735e+06	3.87314e+06
Q15293	Reticulocalbin-1 [OS=Homo sapiens]	39.86	11	FALSE		Not Found	High	High	High	Peak Found	High	Peak Found	Peak Found	Not Found	Not Found	Peak Found	High	High	High			71.3	247.4	247.2	12.6	191.1	88.2	12.4			132.4	129.3	102.8	165.3			5.2347e+06	1.81566e+07	1.81424e+07	924477	1.40217e+07	6.46931e+06	907259			9.71629e+06	9.48697e+06	7.54569e+06	1.21318e+07
Q9GZV1	Ankyrin repeat domain-containing protein 2 [OS=Homo sapiens]	39.83	11	FALSE		High	Peak Found	Not Found	Peak Found	Peak Found	Not Found	Not Found	Not Found	Not Found	Not Found	Not Found	Not Found	Peak Found	Peak Found		1247.6	55.9		9.1	51.1								26.5	9.7		1.17894e+08	5.28486e+06		862771	4.82789e+06								2.50468e+06	918313
O43491-1	band 4.1-like protein 2 [OS=Homo sapiens]	39.6	15	FALSE		Not Found	Peak Found	High	High	Not Found	High	Peak Found	Peak Found	Not Found	Peak Found	High	High	High	Peak Found			13.8	68.1	135.3		25.7	34.8	33.4		23.9	421.2	239.5	298.6	105.8			980585	4.82419e+06	9.58762e+06		1.82074e+06	2.46538e+06	2.3652e+06		1.69586e+06	2.98595e+07	1.6975e+07	2.11681e+07	7.49985e+06
Q14019	coactosin-like protein [OS=Homo sapiens]	39.47	23	FALSE		Not Found	High	High	High	High	High	Peak Found	Peak Found	Peak Found	Peak Found	High	High	High	High			98.4	187.7	203	38.4	148.2	22.7	32.2	22	10.5	334.4	77.3	90.5	134.7			1.99725e+07	3.80756e+07	41181585	7.80072e+06	3.00734e+07	4.59649e+06	6.5403e+06	4.46504e+06	2.13615e+06	6.78548e+07	1.56787e+07	1.83636e+07	2.73228e+07
Q96S86	Hyaluronan and proteoglycan link protein 3 [OS=Homo sapiens]	39.42	14	FALSE		Peak Found	Peak Found	Peak Found	Peak Found	Peak Found	Peak Found	Not Found	Peak Found	High	Peak Found	Peak Found	Peak Found	Peak Found	Peak Found		105.5	93.6	79.5	70	136.5	91.9		100.8	184	191.1	72.4	79.9	55.3	139.3		3.31996e+07	2.9455e+07	2.50307e+07	22040022	4.29487e+07	2.89328e+07		3.17236e+07	5.78821e+07	6.01448e+07	2.27848e+07	2.51513e+07	1.74016e+07	4.38305e+07
Q7Z4W1	L-xylulose reductase [OS=Homo sapiens]	39.37	11	FALSE		High	High	High	Not Found	Peak Found	High	Not Found	Not Found	Peak Found	Not Found	Peak Found	Peak Found	High	High		497.3	54.6	144.2		81.8	202.4			37.6		102.1	9	153	118.1		1.70375e+07	1.8688e+06	4.93931e+06		2.80127e+06	6.93396e+06			1.28783e+06		3.49681e+06	306755	5.24112e+06	4.04625e+06
P12235	ADP/ATP translocase 1 [OS=Homo sapiens]	39.33	16	FALSE		High	Peak Found	Peak Found	Peak Found	Peak Found	High	Not Found	Peak Found	Not Found	Peak Found	High	Peak Found	Peak Found	Peak Found		204.5	37.3	4.2	19.5	3	9.3		1		17.9	519.2	110.7	343.3	130		3.38568e+08	6.17873e+07	6.9444e+06	3.23123e+07	4.96189e+06	1.53862e+07		1.70476e+06		2.95658e+07	8.59598e+08	1.83366e+08	5.68456e+08	2.15314e+08
P14209	CD99 antigen [OS=Homo sapiens]	39.13	6	FALSE		Not Found	High	High	High	Peak Found	High	Peak Found	Not Found	Not Found	Peak Found	Peak Found	High	Not Found	High			118.7	222.4	133.4	87.9	191.1	35.5			114.1	162.7	157.6		176.6			921855	1.72739e+06	1.03617e+06	683143	1.4846e+06	275704			886284	1.26426e+06	1.22462e+06		1.37185e+06
P11279	Lysosome-associated membrane glycoprotein 1 [OS=Homo sapiens]	38.97	11	FALSE		Peak Found	High	High	High	Peak Found	High	Peak Found	Peak Found	Peak Found	High	High	High	Peak Found	Peak Found		100.5	85.6	99.1	116	26.6	120.7	39.1	69.6	41.5	35.4	309.7	131.4	203.2	21.5		8.31466e+06	7.08492e+06	8.19752e+06	9.60075e+06	2.20403e+06	9.99063e+06	3.2331e+06	5.76349e+06	3.435e+06	2.92702e+06	2.56279e+07	1.08772e+07	1.68191e+07	1.7826e+06
P11476-1	Ras-related protein Rab-1A [OS=Homo sapiens]	38.96	16	FALSE		Not Found	Peak Found	Peak Found	Peak Found	Peak Found	High	Not Found	Not Found	Not Found	Not Found	High	Peak Found	Peak Found	Peak Found		51.8	47	123.5	108.4	50	167.9	26.1	27.6	45.4	59.9	219.5	83.5	152.5	236.7		5.61472e+06	5.09779e+06	1.33873e+07	1.17453e+07	5.42364e+06	1.81988e+07	2.82984e+06	2.99162e+06	4.92048e+06	6.48955e+06	2.37915e+07	9.05445e+06	1.65223e+07	2.56545e+07
P15880	40S ribosomal protein S2 [OS=Homo sapiens]	38.84	23	FALSE		Peak Found	High	High	High	Peak Found	High	Peak Found	Not Found	Not Found	High	High	High	High	High		32.7	37.9	94	99.6	2.5	89.5				5.1	454.8	153.5	179.6	250.9		6.1111e+06	7.09246e+06	1.75848e+07	1.86365e+07	475429	1.67496e+07				950719	8.50934e+07	2.87118e+07	3.35989e+07	4.69399e+07
P46777	60S ribosomal protein L5 [OS=Homo sapiens]	38.78	15	FALSE		Peak Found	Peak Found	Peak Found	Peak Found	Peak Found	Peak Found	Not Found	Not Found	Not Found	Not Found	High	High	Peak Found	High		33.9	10.7	24	44.3	5.6	11.2					627.4	163.3	175.9	303.6		3.7619e+06	1.1842e+06	2.6643e+06	4.91698e+06	626199	1.24629e+06					6.95893e+07	1.81091e+07	1.95151e+07	3.3674e+07
Q8NI60-1	Atypical kinase ADCK3, mitochondrial [OS=Homo sapiens]	38.77	11	FALSE		High	Peak Found	Peak Found	Peak Found	Not Found	Peak Found	Not Found	Not Found	Not Found	Not Found	Peak Found	Peak Found	Peak Found	Peak Found		1058.3	8.5	15.4	46.6		14.6					53.5	71.3	100.7	31.1		7.59335e+07	611683	1.10649e+06	3.3405e+06		1.04871e+06					3.83881e+06	5.11332e+06	7.22693e+06	2.23294e+06
Q92945	Far upstream element-binding protein 2 [OS=Homo sapiens]	38.63	18	FALSE		Peak Found	Peak Found	High	High	Peak Found	Peak Found	Peak Found	Not Found	Not Found	Peak Found	High	High	Peak Found	High		58.4	28.6	41.2	56.5	26.8	36.1	5.6	9.3	4.7	6.9	295.3	175.5	295.8	359.2		3.55999e+07	1.74185e+07	2.51061e+07	3.44472e+07	1.63172e+07	2.20198e+07	3.39399e+06	5.69576e+06	2.87041e+06	4.21144e+06	1.79998e+08	1.06978e+08	1.80277e+08	2.18903e+08
Q4ZHG4-1	Fibronectin type III domain-containing protein 1 [OS=Homo sapiens]	38.59	18	FALSE		Not Found	Peak Found	Peak Found	Peak Found	Not Found	Peak Found	High	High	Peak Found	Not Found	High	High	Peak Found	Peak Found			0.9	14	36.6		31.6	44.9	790	179.5		139	74.7	41.5	47.4			90351.5	1.42287e+06	3.72521e+06		3.21533e+06	4.56432e+06	8.03346e+07	1.82505e+07		1.41339e+07	7.59432e+06	4.22537e+06	4.81553e+06
O43827	Angiopoietin-related protein 7 [OS=Homo sapiens]	38.59	12	FALSE		Peak Found	Not Found	Peak Found	Peak Found	Not Found	Peak Found	Peak Found	High	Peak Found	High	High	Peak Found	Peak Found	Peak Found		35.4		30.6	39.1		46.6	20.2	581.7	99.5	184.2	180.8	71.2	48.7	62		3.55429e+06		3.07109e+06	3.92671e+06		4.6845e+06	2.02564e+06	5.84235e+07	9.99592e+06	1.84988e+07	1.81552e+07	7.15537e+06	4.88968e+06	6.22749e+06
P01613	Ig kappa chain V-I region Ni [OS=Homo sapiens]	38.57	10	FALSE		Not Found	High	High	High	High	High	Not Found	Peak Found	Peak Found	Peak Found	High	High	Peak Found	High			84.5	96.8	159.9	40	111.2		137	181	94.7	168.2	84.6	155.1	87			5.70781e+06	6.53767e+06	10802156	2.70381e+06	7.51178e+06		9.25188e+06	1.22254e+07	6.39551e+06	1.13634e+07	5.71435e+06	1.04777e+07	5.87837e+06
Q9NZU5	LIM and cysteine-rich domains protein 1 [OS=Homo sapiens]	38.54	12	FALSE		High	Peak Found	Peak Found	Peak Found	Peak Found	Peak Found	Not Found	Not Found	Not Found	Peak Found	Peak Found	Peak Found	Peak Found	Peak Found		867.3	27.1	25.4	31.6	23.7	61.2				29.5	115.4	62.8	57.6	98.3		1.3035e+08	4.0756e+06	3.81447e+06	4.75195e+06	3.55885e+06	9.20103e+06				4.43505e+06	1.73495e+07	9.44598e+06	8.6595e+06	1.47722e+07
P63208	s-phase kinase-associated protein 1 [OS=Homo sapiens]	38.51	15	FALSE		Peak Found	Peak Found	High	High	High	High	High	Peak Found	High	High	High	High	Peak Found	High		46.6	51.1	115.4	59.4	58.7	187	115.1	126.3	27.2	21.7	186.1	152.5	129	124.1		2.50615e+06	2.74836e+06	6.21163e+06	3.19507e+06	3.15731e+06	1.00664e+07	6.19727e+06	6.79952e+06	1.46439e+06	1.16903e+06	1.00172e+07	8.21029e+06	6.94296e+06	6.67823e+06
Q06323-1	Proteasome activator complex subunit 1 [OS=Homo sapiens]	38.39	18	FALSE		Peak Found	Peak Found	High	High	Peak Found	High	Not Found	Peak Found	Not Found	Peak Found	High	Peak Found	Peak Found	High		36.2	81.7	160.7	141.6	34.6	140.8		69.1		40.4	314.9	95.8	89	195.1		4.95528e+06	1.11719e+07	2.19664e+07	1.93607e+07	4.73302e+06	1.92562e+07		9.44542e+06		5.52685e+06	4.30506e+07	1.30942e+07	1.21714e+07	2.66735e+07
Q9Y6U3	ADSEVERIN [OS=Homo sapiens]	38.35	17	FALSE		Not Found	High	High	High	Peak Found	High	High	High	Peak Found	Peak Found	Peak Found	Peak Found	High	Peak Found			102.9	284.8	107.7	15.3	267.1	304.6	119.4	37.3	26.2	12.9	51.2	44.8	25.7			1.0356e+07	2.86718e+07	1.08415e+07	1.54292e+06	2.68893e+07	3.06651e+07	1.20184e+07	3.75632e+06	2.63518e+06	1.29964e+06	5.15225e+06	4.50751e+06	2.59127e+06
Q9NRX4	14 kDa phosphohistidine phosphatase [OS=Homo sapiens]	38.31	10	FALSE		High	Peak Found	Peak Found	Peak Found	Peak Found	Peak Found	Not Found	Not Found	Not Found	Not Found	Peak Found	Peak Found	High	High		1121.2	30.1	69.1	23.5	11.5	16.5					39	32.4	20.4	36.3		1.47593e+08	3.96726e+06	9.09809e+06	3.09237e+06	1.50884e+06	2.16766e+06					5.13636e+06	4.26409e+06	2.6887e+06	4.77714e+06
P01703	Ig lambda chain V-I region NEWM [OS=Homo sapiens]	38.06	17	FALSE		Not Found	High	High	High	High	High	High	High	High	High	High	High	Peak Found	Peak Found			66.3	69	122.4	54.6	77.2	83.9	155.8	291.3	79.4	68.4	71.6	152.2	107.9			7.07758e+06	7.37118e+06	13074605	5.83718e+06	8.25049e+06	8.96692e+06	1.66447e+07	3.11152e+07	8.47987e+06	7.3039e+06	7.64991e+06	1.62606e+07	1.15236e+07
P03952	Plasma kallikrein [OS=Homo sapiens]	37.84	17	FALSE		Peak Found	High	High	High	High	Peak Found	Peak Found	High	High	High	High	High	High	Peak Found		52.3	70.4	87.2	173	53.8	69.2	33.9	111.7	232.3	67.7	155.9	63.8	113.2	115.6		5.92336e+06	7.9677e+06	9.87227e+06	1.95741e+07	6.08459e+06	7.83307e+06	3.83623e+06	1.26359e+07	2.62851e+07	7.657e+06	1.76465e+07	7.22224e+06	1.28141e+07	1.30836e+07
P01772	Ig heavy chain V-III region KOL [OS=Homo sapiens]	37.82	20	FALSE		Not Found	High	Peak Found	Peak Found	High	High	High	Peak Found	High	Peak Found	High	Peak Found	High	Not Found			118.2	135.4	164.9	77.7	125.6	55.8	58.5	230.1	89.2	194.2	45.3	105.2				9.3894e+06	1.07548e+07	13103192	6.17652e+06	9.97919e+06	4.43105e+06	4.64714e+06	1.82829e+07	7.08518e+06	1.54264e+07	3.60288e+06	8.35793e+06
P62140	Serine/threonine-protein phosphatase PP1-beta catalytic subunit [OS=Homo sapiens]	37.77	15	FALSE		Peak Found	High	High	High	Peak Found	High	Peak Found	Peak Found	Peak Found	Peak Found	High	High	High	High		90.9	99.2	167.8	210.4	16.6	169.2	16.3	9.3	8.4	20.1	188.2	146.1	120	137.4		5.34322e+06	5.83178e+06	9.86147e+06	1.23697e+07	977437	9.94716e+06	955483	549280	495353	1.18416e+06	1.10631e+07	8.58708e+06	7.05156e+06	8.07832e+06
Q14324	Myosin-binding protein C, fast-type [OS=Homo sapiens]	37.68	13	FALSE		High	Peak Found	Not Found	Not Found	Peak Found	Peak Found	Peak Found	Not Found	Not Found	Peak Found	Peak Found	Peak Found	Peak Found	Peak Found		634.5	16.7			20.5	84.8	23.4			12.8	84.7	23.8	161.9	337		3.17048e+07	834396			1.0265e+06	4.23671e+06	1.16769e+06			638301	4.23274e+06	1.18881e+06	8.08897e+06	1.68394e+07
P43155	Carnitine O-acetyltransferase [OS=Homo sapiens]	37.59	11	FALSE		High	Not Found	Not Found	Peak Found	Peak Found	Peak Found	Peak Found	Not Found	Peak Found	Peak Found	Peak Found	Peak Found	Peak Found	Peak Found		1192.8			17.1	18.8	39	17.6		21.1	5	36.4	8.5	34.2	9.4		1.03971e+08			1494497	1.63448e+06	3.39697e+06	1.53592e+06		1.84346e+06	432946	3.17604e+06	741857	2.98206e+06	819045
Q7KZF4	staphylococcal nuclease domain-containing protein 1 [OS=Homo sapiens]	37.58	12	FALSE		Not Found	Peak Found	High	High	Peak Found	High	Not Found	Peak Found	Not Found	Not Found	High	High	Peak Found	High			41.8	197	209.9	3.9	187.6		26.1			328.7	147.8	94.5	162.6			1.45846e+06	6.86643e+06	7.31639e+06	137602	6.53903e+06		908550			1.14562e+07	5.1509e+06	3.29374e+06	5.66677e+06
P46782	40S ribosomal protein S5 [OS=Homo sapiens]	37.39	15	FALSE		Not Found	Peak Found	High	High	Peak Found	High	Peak Found	Peak Found	Peak Found	Peak Found	High	High	Peak Found	High			60.6	139.7	140.4	36.5	108.4	66.6	61.3	36.6	11.8	383.1	90.7	60.7	203.7			6.29698e+06	1.45101e+07	1.45759e+07	3.79239e+06	1.12545e+07	6.91367e+06	6.36155e+06	3.79993e+06	1.22034e+06	3.97756e+07	9.4167e+06	6.30477e+06	2.11487e+07
Q02252	Methylmalonate-semialdehyde dehydrogenase [acylating], mitochondrial [OS=Homo sapiens]	37.34	15	FALSE		Peak Found	High	High	High	High	High	Peak Found	Peak Found	Peak Found	High	Peak Found	High	Peak Found	High		26.9	63.7	113.5	106.4	21.2	72.7	121.8	187.1	180.2	67.1	152.9	106.9	112.2	67.4		1.98984e+07	4.70541e+07	8.38815e+07	7.8583e+07	1.56806e+07	5.37219e+07	9.00008e+07	1.38218e+08	1.33099e+08	4.9574e+07	1.12945e+08	7.89805e+07	8.28669e+07	4.97732e+07
P30049	ATP synthase subunit delta, mitochondrial [OS=Homo sapiens]	37.33	13	FALSE		High	Peak Found	High	Peak Found	Not Found	High	Not Found	Not Found	Not Found	Not Found	Peak Found	High	Peak Found	Peak Found		1120.7	42.6	58.3	60.5		56.3					13.9	11.1	8.9	27.7		2.53836e+08	9.64804e+06	1.32043e+07	1.37055e+07		1.27598e+07					3.14162e+06	2.52221e+06	2.01095e+06	6.26988e+06
P62263	40S ribosomal protein S14 [OS=Homo sapiens]	37.05	11	FALSE		Peak Found	High	High	High	Not Found	High	Not Found	Peak Found	Peak Found	Peak Found	High	High	High	High		105.9	38.3	80.1	96.1		58.1		19.3	14.6	17.7	339.3	162.3	167.5	300.8		9.90773e+06	3.58531e+06	7.49281e+06	8.98607e+06		5.43554e+06		1.80924e+06	1.36381e+06	1.65423e+06	3.17414e+07	1.51804e+07	1.56634e+07	2.81319e+07
Q8IWY4	Signal peptide, CUB and EGF-like domain-containing protein 1 [OS=Homo sapiens]	37.02	11	FALSE		Not Found	Peak Found	Not Found	Not Found	Not Found	Not Found	High	High	High	Not Found	Not Found	Not Found	Not Found	Not Found			5.3					99.4	859	436.2								418228					7.84368e+06	6.77675e+07	3.44129e+07
O00757	fructose-1,6-bisphosphatase isozyme 2 [OS=Homo sapiens]	36.84	9	FALSE		High	Peak Found	Not Found	Not Found	Not Found	Not Found	Not Found	Not Found	Not Found	Not Found	Not Found	Not Found	Not Found	Not Found		483.6	43.4	79.2	66.4		94.8	43.6			23.6	233.4	126.1	105.7	100.3		7.06051e+07	6.32968e+06	1.15566e+07	9696129		1.38465e+07	6.36374e+06			3.45207e+06	3.40758e+07	1.84123e+07	1.54258e+07	1.46417e+07
Q16775-1	Hydroxyacylglutathione hydrolase, mitochondrial [OS=Homo sapiens]	36.62	13	FALSE		High	High	High	Peak Found	High	Peak Found	Peak Found	Peak Found	Peak Found	High	Peak Found	High	Peak Found	Peak Found		548	51.3	74.9	56.9	85.3	63	38.7	25.7	40.6	95.4	96.3	73.1	59.8	91		7.65393e+07	7.16602e+06	1.04537e+07	7.95085e+06	1.19068e+07	8.79359e+06	5.40284e+06	3.58447e+06	5.67522e+06	1.33193e+07	1.34527e+07	1.02098e+07	8.35829e+06	1.27098e+07
P25786-2	Isoform Long of Proteasome subunit alpha type-1 [OS=Homo sapiens]	36.6	21	FALSE		Peak Found	High	High	High	High	High	Peak Found	Peak Found	Peak Found	Peak Found	High	High	High	High		35.4	77.3	129.6	115.1	51.8	117.4	79.4	74	45	23.1	269.6	104.3	119.1	158.9		4.13881e+06	9.03202e+06	1.51475e+07	1.34512e+07	6.05633e+06	1.37181e+07	9.27427e+06	8.64363e+06	5.25706e+06	2.70003e+06	3.15061e+07	1.21891e+07	1.39113e+07	1.85661e+07
P11413-2	Isoform Long of Glucose-6-phosphate 1-dehydrogenase [OS=Homo sapiens]	36.57	13	FALSE		Not Found	Peak Found	High	Peak Found	High	High	Not Found	Not Found	Not Found	Peak Found	Peak Found	Peak Found	High	High			48.1	140	119.5	105.5	205.4				38.9	204.9	78.3	227.1	232.3			3.958e+06	1.15129e+07	9.8305e+06	8.6787e+06	1.6898e+07				3.2002e+06	1.68542e+07	6.44015e+06	1.86846e+07	1.91051e+07
P13647	keratin, type II cytoskeletal 5 [OS=Homo sapiens]	36.44	33	FALSE		Not Found	Peak Found	Not Found	Not Found	Peak Found	Not Found	Not Found	Not Found	Not Found	Peak Found	Not Found	Not Found	High	Not Found			86.8			493.8					372.7			446.7				611324			3.47607e+06					2.62372e+06			3.14495e+06
P49746	Thrombospondin-3 [OS=Homo sapiens]	36.11	17	FALSE		Not Found	Not Found	Not Found	Not Found	Not Found	Not Found	Peak Found	High	Peak Found	Not Found	Peak Found	Peak Found	Not Found	Not Found								158.6	545.9	342		136.6	216.9										4.32519e+06	1.48837e+07	9.32334e+06		3.72393e+06	5.91273e+06
Q14767	Latent-transforming growth factor beta-binding protein 2 [OS=Homo sapiens]	36.03	11	FALSE		Peak Found	Not Found	Peak Found	Peak Found	Not Found	Peak Found	Peak Found	Peak Found	Peak Found	High	High	High	Peak Found	Peak Found		36.3		35.6	35.3		38	71.1	158.5	71.9	115.3	430.1	231.2	103.9	73		3.53689e+06		3.46873e+06	3.44411e+06		3.70247e+06	6.9323e+06	1.54564e+07	7.00923e+06	1.12416e+07	4.19354e+07	2.25441e+07	1.01285e+07	7.11489e+06
P07741-1	Adenine phosphoribosyltransferase [OS=Homo sapiens]	36.01	13	FALSE		Peak Found	High	High	High	Peak Found	High	Peak Found	Not Found	Not Found	Not Found	High	High	Peak Found	Peak Found		399.8	104.7	260.6	183.3	37.5	124.5	12.2				82.6	34.2	125.1	35.4		2.98055e+07	7.80606e+06	1.94303e+07	1.36675e+07	2.79928e+06	9.28245e+06	908339				6.15856e+06	2.54928e+06	9.32771e+06	2.63616e+06
P35754	Glutaredoxin-1 [OS=Homo sapiens]	35.89	10	FALSE		Peak Found	High	High	High	Peak Found	High	Not Found	Peak Found	Peak Found	High	High	Peak Found	High	Peak Found		36.2	72.1	127.7	94	10.3	176.6		51.3	63.1	40.5	250	114.4	243.2	120.6		1.55878e+06	3.10272e+06	5.49595e+06	4.04427e+06	442283	7.59863e+06		2.20664e+06	2.71423e+06	1.74371e+06	1.07556e+07	4.92078e+06	1.04622e+07	5.18942e+06
Q13643	four and a half LIM domains protein 3 [OS=Homo sapiens]	35.73	12	FALSE		High	Not Found	Not Found	Not Found	Peak Found	Peak Found	Not Found	Not Found	Not Found	Not Found	Not Found	Peak Found	Not Found	Not Found		1349.8				39.7	5.9						4.6				1.78367e+08				5.24803e+06	776603						613075
Q9Y5Z4-1	Heme-binding protein 2 [OS=Homo sapiens]	35.73	18	FALSE		High	Peak Found	High	High	High	High	Peak Found	Peak Found	Not Found	Peak Found	Peak Found	High	High	High		162.2	65.6	127	28	31.3	216	27.7	13.4		8.5	128.3	122.4	273.3	196.3		2.53608e+07	1.02504e+07	1.98488e+07	4.3766e+06	4.90116e+06	3.37652e+07	4.33308e+06	2.101e+06		1.33557e+06	2.0055e+07	1.91388e+07	4.27234e+07	3.06975e+07
Q6YHK3-1	CD109 antigen [OS=Homo sapiens]	35.48	13	FALSE		Peak Found	Peak Found	High	High	Peak Found	High	High	High	High	Peak Found	High	Peak Found	Peak Found	Peak Found		27.1	30	134.1	49.2	10.7	66.1	247	286.9	165.7	13.9	169	80.5	64.3	55.5		3.33679e+06	3.6924e+06	1.65171e+07	6.06495e+06	1.31608e+06	8.13773e+06	3.04126e+07	3.53267e+07	2.04063e+07	1.7088e+06	2.08071e+07	9.91865e+06	7.92374e+06	6.83614e+06
Q9BS40	Latexin [OS=Homo sapiens]	35.37	15	FALSE		Peak Found	High	High	High	High	Peak Found	Not Found	Not Found	Not Found	High	High	High	High	High		64.1	89.8	133.8	185.8	153.3	94.6				88.1	295.4	131	74.4	89.9		3.44814e+06	4.83151e+06	7.19635e+06	9.99565e+06	8.24557e+06	5.08848e+06				4.73933e+06	1.58908e+07	7.0462e+06	4.00289e+06	4.83658e+06
O15061-1	Synemin [OS=Homo sapiens]	35.36	10	FALSE		High	Not Found	Not Found	Peak Found	Not Found	Not Found	Peak Found	Not Found	Not Found	Peak Found	Peak Found	Peak Found	Peak Found	Peak Found		1052			11.1			57.6			6.4	97.8	15.7	132.5	26.9		7.83881e+07			825600			4.29252e+06			473974	7.29108e+06	1.17345e+06	9.87146e+06	2.00329e+06
P38159-1	RNA-binding motif protein, X chromosome [OS=Homo sapiens]	35.15	13	FALSE		Peak Found	Peak Found	High	High	Peak Found	Peak Found	Not Found	Not Found	Peak Found	Peak Found	High	High	High	High		88.5	53.4	93.6	54.7	30.1	83.7			59.3	19.1	440.3	158.2	119.3	199.8		7.14352e+06	4.31073e+06	7.55073e+06	4.41378e+06	2.42537e+06	6.75498e+06			4.7848e+06	1.53943e+06	3.55256e+07	1.27633e+07	9.6288e+06	1.61195e+07
P62241	40S ribosomal protein S8 [OS=Homo sapiens]	35.13	12	FALSE		Peak Found	Not Found	Peak Found	Peak Found	Not Found	Peak Found	Not Found	Not Found	Not Found	Not Found	High	Peak Found	High	High		162.4		14.2	52.9		26.5					407.6	41.8	190.6	504.2		1.27137e+07		1.11424e+06	4140463		2.07367e+06					3.19146e+07	3.26982e+06	1.49224e+07	3.94807e+07
Q9Y235	C->U-editing enzyme APOBEC-2 [OS=Homo sapiens]	34.99	10	FALSE		High	Peak Found	Peak Found	Peak Found	Not Found	Peak Found	Peak Found	Peak Found	Peak Found	Peak Found	Peak Found	Not Found	Peak Found	Peak Found		1332.9		7.7	5.2						6.8	11.9		22.4	13.1		5.26561e+07		303298	206219						267285	469839		885573	518258
P20810-6	Isoform 6 of Calpastatin [OS=Homo sapiens]	34.89	14	FALSE		High	Peak Found	High	High	Peak Found	High	Peak Found	Peak Found	Peak Found	Peak Found	High	High	High	High		92.2	49.7	112.8	53.4	19.7	125.2	86.6	68.8	42	27.5	262.5	227.1	140	92.4		9.43324e+06	5.08682e+06	1.15424e+07	5.46075e+06	2.01983e+06	1.28033e+07	8.8543e+06	7.04108e+06	4.29419e+06	2.818e+06	2.68552e+07	2.3229e+07	1.43223e+07	9.44987e+06
Q9P1U1-1	Actin-related protein 3B [OS=Homo sapiens]	34.75	13	FALSE		Not Found	Not Found	Not Found	High	Not Found	Not Found	Not Found	Not Found	Not Found	Not Found	Not Found	Not Found	Not Found	Not Found
Q9H0U4	ras-related protein Rab-1B [OS=Homo sapiens]	34.72	15	FALSE		Not Found	Not Found	Not Found	Not Found	High	Not Found	Not Found	Not Found	Not Found	Not Found	Not Found	Not Found	Not Found	Not Found
P46776	60S ribosomal protein L27a [OS=Homo sapiens]	34.67	17	FALSE		Peak Found	Peak Found	Peak Found	High	Not Found	High	Not Found	Peak Found	Not Found	Peak Found	High	High	High	High		13.4	24.3	45.4	65.8		54.6		0.8		6.4	492.6	156.5	207	333.1		1.7716e+06	3.22294e+06	6.01727e+06	8.71688e+06		7.22604e+06		102784		849144	6.52428e+07	2.07332e+07	2.74181e+07	4.41155e+07
P30837	Aldehyde dehydrogenase X, mitochondrial [OS=Homo sapiens]	34.62	14	FALSE		Peak Found	Not Found	Not Found	Not Found	Not Found	Not Found	Not Found	Not Found	Not Found	Not Found	Peak Found	Not Found	High	High		684.7										265.1		269.7	180.4		9.51144e+06										3.68249e+06		3.7469e+06	2.5059e+06
Q9BQ69	O-acetyl-ADP-ribose deacetylase MACROD1 [OS=Homo sapiens]	34.38	9	FALSE		High	Not Found	Peak Found	Peak Found	Peak Found	Peak Found	Peak Found	Peak Found	Not Found	Not Found	Peak Found	Not Found	Not Found	Not Found		1153.7		6.5	28.9	25.3	11.1	103	15.5			56					9.6412e+07		547330	2.41727e+06	2.11119e+06	923447	8.60952e+06	1.29212e+06			4.67973e+06
Q9UBR2	Cathepsin Z [OS=Homo sapiens]	34.37	16	FALSE		Not Found	Peak Found	High	High	Peak Found	High	Peak Found	Peak Found	Peak Found	Peak Found	High	High	High	High			46.2	67.3	63.6	5	61.6	310.6	246.9	50.1	16.1	181.1	137.6	147.1	67			2.01067e+07	2.92756e+07	2.76775e+07	2.19435e+06	2.67983e+07	1.35217e+08	1.07475e+08	2.17914e+07	7.01547e+06	7.88418e+07	5.98813e+07	6.40151e+07	2.91512e+07
P28300	Protein-lysine 6-oxidase [OS=Homo sapiens]	34.22	13	FALSE		Not Found	High	Peak Found	Peak Found	Not Found	High	High	High	High	High	Peak Found	Peak Found	Peak Found	Peak Found			127.9	51.8	51		145.6	240.1	391.9	151.6	78.3	94.8	47.5	9.9	9.6			2.43532e+07	9.87028e+06	9.71098e+06		2.77156e+07	4.5716e+07	7.46176e+07	2.88648e+07	1.49061e+07	1.80435e+07	9.03772e+06	1.89385e+06	1.82025e+06
Q9NR12-6	Isoform 6 of PDZ and LIM domain protein 7 [OS=Homo sapiens]	33.99	14	FALSE		High	Peak Found	Not Found	Not Found	Peak Found	Not Found	Not Found	Peak Found	Peak Found	Peak Found	Peak Found	Not Found	Not Found	Peak Found		47.7	22.6			15.2			436.8	819.1	13.9	29.3			15.4		3.34246e+06	1.58387e+06			1.06321e+06			3.0634e+07	5.74429e+07	971615	2.05608e+06			1.08209e+06
P09960-1	leukotriene A-4 hydrolase [OS=Homo sapiens]	33.77	12	FALSE		Peak Found	High	High	Peak Found	Peak Found	High	Peak Found	Peak Found	Not Found	Peak Found	High	Peak Found	High	High		67.9	50.1	203.5	70.2	39.1	231.5	99.7	82.9		9.1	246	60	57.7	182.2		5.88478e+06	4.33626e+06	1.76295e+07	6.08233e+06	3.38808e+06	2.00519e+07	8.64022e+06	7.17958e+06		790357	2.13103e+07	5.19879e+06	4.99902e+06	1.57783e+07
P28072	Proteasome subunit beta type-6 [OS=Homo sapiens]	33.4	14	FALSE		Peak Found	Peak Found	High	High	Peak Found	High	High	Peak Found	Peak Found	Peak Found	High	High	High	High		35.6	36.6	137.2	33.1	39.9	91.4	207	199.2	116.5	31	192.1	54.1	121.3	104.9		4.42148e+06	4.54561e+06	1.70315e+07	4.11014e+06	4.95689e+06	1.13533e+07	2.57034e+07	2.47394e+07	1.44681e+07	3.84539e+06	2.38506e+07	6.71696e+06	1.50605e+07	1.30255e+07
Q99832	T-complex protein 1 subunit eta [OS=Homo sapiens]	33.23	9	FALSE		Peak Found	Peak Found	High	High	Peak Found	High	Not Found	Not Found	Not Found	Peak Found	High	Peak Found	Peak Found	High		74.5	50.6	160.6	164.1	70	174.9				16	239.3	117.2	155.3	177.5		3.31836e+06	2.25737e+06	7.15738e+06	7.31475e+06	3.12057e+06	7.79646e+06				713048	1.06646e+07	5.22257e+06	6.92159e+06	7.91108e+06
P11586	C-1-tetrahydrofolate synthase, cytoplasmic [OS=Homo sapiens]	32.47	12	FALSE		Peak Found	High	High	Peak Found	Peak Found	High	Peak Found	Peak Found	Peak Found	Peak Found	Peak Found	Peak Found	High	High		174.8	41.2	206.8	58.6	35.6	202.6					76.8		345.4	258.2		1.14288e+07	2.69342e+06	1.35235e+07	3.82871e+06	2.32687e+06	1.32497e+07					5.02095e+06		2.25867e+07	1.6884e+07
P55854	Small ubiquitin-related modifier 3 [OS=Homo sapiens]	32.44	18	FALSE		High	High	High	High	High	High	Peak Found	Peak Found	Peak Found	Peak Found	High	High	High	High		24.3	70.4	102.8	112.9	26.7	96.5	31.1	31.5	25.7	14.4	305.2	167.9	148.2	242.3		5.32201e+06	1.54347e+07	2.25241e+07	24729332	5.85019e+06	2.11329e+07	6.81804e+06	6.90877e+06	5.64163e+06	3.15339e+06	6.68681e+07	3.67925e+07	3.24803e+07	5.30872e+07
P17987	T-complex protein 1 subunit alpha [OS=Homo sapiens]	32.41	12	FALSE		High	High	High	Peak Found	High	High	Peak Found	Not Found	Not Found	Peak Found	High	High	High	High		102.8	64.5	198.3	106.1	74.5	138.7	44.5			50.6	198.4	137.4	115.5	168.7		8.16228e+06	5.12607e+06	1.575e+07	8427982	5.91459e+06	1.10113e+07	3.5311e+06			4.01672e+06	1.57591e+07	1.09081e+07	9.17502e+06	1.34011e+07
Q9Y2J8	Protein-arginine deiminase type-2 [OS=Homo sapiens]	32.18	10	FALSE		High	Peak Found	Peak Found	Peak Found	Not Found	Peak Found	Peak Found	Peak Found	Peak Found	Peak Found	Peak Found	Not Found	Not Found	Peak Found		1352.3	8.8												38.9		1.07971e+08	703025												3.10791e+06
P63000-2	Isoform B of Ras-related C3 botulinum toxin substrate 1 [OS=Homo sapiens]	32.05	13	FALSE		Not Found	Not Found	High	High	Not Found	High	Not Found	Not Found	Peak Found	Peak Found	High	High	High	High				118.6	82.2		161.3			151.3	63.7	370	148.4	152.9	151.6				3.9251e+06	2.72062e+06		5.34096e+06			5.01049e+06	2.10893e+06	1.22507e+07	4.91493e+06	5.06294e+06	5.0178e+06
Q9UBI6	guanine nucleotide-binding protein g(i)/g(s)/g(o) subunit gamma-12 [OS=Homo sapiens]	31.95	17	FALSE		Peak Found	High	High	High	High	High	Peak Found	Peak Found	Peak Found	Peak Found	High	High	High	High		120.2	63.5	96.6	54.6	33.6	137.6	136.1	58.3	44.9	18.1	278.2	68.5	131.7	158		2.23399e+07	1.17911e+07	1.79448e+07	1.01473e+07	6.24005e+06	2.55752e+07	2.52976e+07	1.08328e+07	8.33551e+06	3.37212e+06	5.16922e+07	1.27325e+07	2.4473e+07	2.93634e+07
O43866	CD5 antigen-like [OS=Homo sapiens]	31.13	10	FALSE		Not Found	High	High	High	High	High	Not Found	Peak Found	Peak Found	High	Peak Found	Peak Found	High	Peak Found			87.8	96.6	127.1	142.1	134.9		20.6	59.6	195.6	121.1	91.2	164.5	158.8			7.10247e+06	7.81763e+06	1.02784e+07	1.1493e+07	1.09095e+07		1.66831e+06	4.82135e+06	1.58215e+07	9.7997e+06	7.38128e+06	1.33095e+07	1.28448e+07
P13807	glycogen [starch] synthase, muscle [OS=Homo sapiens]	31.1	7	FALSE		High	Peak Found	Peak Found	Peak Found	Peak Found	Peak Found	Peak Found	Peak Found	Peak Found	Peak Found	Peak Found	Peak Found	Peak Found	Peak Found		250.9	69.1	37.2	42.1	82.8	55.5	34.9	58.9	84.6	387.2	52.5	75.1	78.8	90.5		5.43242e+07	1.49603e+07	8.05736e+06	9113188	1.79186e+07	1.20148e+07	7.55132e+06	1.27501e+07	1.8305e+07	8.3819e+07	1.13656e+07	1.62479e+07	1.70579e+07	1.95977e+07
P16035	Metalloproteinase inhibitor 2 [OS=Homo sapiens]	30.98	10	FALSE		Not Found	Peak Found	Peak Found	Peak Found	Peak Found	High	High	High	High	Peak Found	Peak Found	Peak Found	Not Found	Not Found			44.8	37.2	46.9	17.3	81.7	144	605.3	199.4	20.1	121.9	81.2					2.8959e+06	2.40281e+06	3032329	1.12086e+06	5.28215e+06	9.31266e+06	3.91372e+07	1.28936e+07	1.30206e+06	7.8832e+06	5.2511e+06
P21397	Amine oxidase [flavin-containing] A [OS=Homo sapiens]	30.96	12	FALSE		Peak Found	Not Found	Peak Found	Not Found	Peak Found	High	Not Found	Not Found	Not Found	Peak Found	Peak Found	Peak Found	High	Peak Found		210.8		68		36	287.1				26	201.4	27.9	333.8	208.9		1.3156e+07		4.24719e+06		2.24855e+06	1.79196e+07				1.62292e+06	1.25692e+07	1.74288e+06	2.08343e+07	1.30398e+07
Q01813	ATP-dependent 6-phosphofructokinase, platelet type [OS=Homo sapiens]	30.83	13	FALSE		Peak Found	Peak Found	Peak Found	Peak Found	Peak Found	Peak Found	High	High	High	Peak Found	High	High	Peak Found	High		45	15.8	29.3	3.9	1.8	24.6	184.7	246.7	184.5	11.1	236.9	166.7	106.4	142.7		9.30879e+06	3.25891e+06	6.04678e+06	805202	367515	5.09247e+06	3.81822e+07	5.09981e+07	3.81356e+07	2.2963e+06	4.89613e+07	3.44627e+07	2.19868e+07	2.94988e+07
Q9BUT1-1	3-hydroxybutyrate dehydrogenase type 2 [OS=Homo sapiens]	30.72	14	FALSE		Peak Found	High	High	Peak Found	Peak Found	Peak Found	High	Peak Found	Not Found	Peak Found	High	High	High	High		37.7	62	84	60.4	39.9	126.3	89.4	20.9		21.2	193.1	122.2	280.1	262.9		7.93989e+06	1.30653e+07	1.76862e+07	12713288	8.39888e+06	2.65968e+07	1.88403e+07	4.40527e+06		4.456e+06	4.06793e+07	2.5739e+07	5.90001e+07	5.53755e+07
Q9NZQ9	Tropomodulin-4 [OS=Homo sapiens]	30.66	8	FALSE		High	Peak Found	Peak Found	Peak Found	Peak Found	Peak Found	Not Found	Not Found	Peak Found	Not Found	Peak Found	Peak Found	Peak Found	Peak Found		817.5	8.9	72.2	47.5	63.3	32.1			36		108.5	79.2	76.6	58.1		5.16583e+07	564969	4.5591e+06	3.00402e+06	3.9992e+06	2.03108e+06			2.27766e+06		6.85764e+06	5.00424e+06	4.83763e+06	3.66975e+06
Q9UHD8-1	Septin-9 [OS=Homo sapiens]	30.61	12	FALSE		Peak Found	High	High	High	Peak Found	High	Peak Found	Peak Found	Not Found	Peak Found	High	High	High	High		17.6	71.3	197.1	239.3	13.1	110.1		37.5			270.3	113.2	155.7	174.7		962251	3.89177e+06	1.0752e+07	1.30572e+07	712941	6.00865e+06		2.04753e+06			1.47476e+07	6.17837e+06	8.49816e+06	9.53341e+06
O75947-1	ATP synthase subunit d, mitochondrial [OS=Homo sapiens]	30.52	11	FALSE		High	Peak Found	High	Peak Found	Peak Found	High	Peak Found	Peak Found	Peak Found	Peak Found	High	Peak Found	Peak Found	High		1010.2	31.7	74.8	13.7	26.1	48.9	58.6	56.2	33	9.9	36.8					7.5922e+07	2.38035e+06	5.62222e+06	1.03234e+06	1.96209e+06	3.67394e+06	4.40638e+06	4.2259e+06	2.4778e+06	744803	2.76811e+06
Q96AE4-2	Isoform 2 of Far upstream element-binding protein 1 [OS=Homo sapiens]	30.33	14	FALSE		Not Found	Peak Found	High	Peak Found	Peak Found	Peak Found	Peak Found	Peak Found	Peak Found	Not Found	High	High	Peak Found	Peak Found			55.4	169.5	100.9	5.9	64.8	65.8	178.5	68.1		354.3	181.6	45.7	109.5			4.10018e+06	1.25436e+07	7.46446e+06	433133	4.79195e+06	4.87019e+06	1.32088e+07	5.04097e+06		2.6213e+07	1.34365e+07	3.38297e+06	8.10048e+06
P68036-3	Isoform 3 of Ubiquitin-conjugating enzyme E2 L3 [OS=Homo sapiens]	30.3	8	FALSE		Peak Found	High	High	High	Peak Found	High	Peak Found	Peak Found	Peak Found	Peak Found	High	Peak Found	High	High		49.9	71.1	140.7	216.9	26	87	59.5	45.4	36.7	20.3	171	138.7	166.7	170.2		2.23576e+06	3.18615e+06	6.30592e+06	9721243	1.1659e+06	3.8974e+06	2.66665e+06	2.03579e+06	1.64471e+06	908755	7.66312e+06	6.21508e+06	7.47301e+06	7.62985e+06
Q9NR31	GTP-binding protein SAR1a [OS=Homo sapiens]	30.22	12	FALSE		Peak Found	High	High	High	Peak Found	High	Peak Found	Peak Found	Peak Found	Peak Found	High	High	High	High		64.4		314.2	46	14.9	367.6	54.1		125.3		85.3	119.8	171.8	36.6		2.04937e+06		9.99581e+06	1463080	474510	1.16954e+07	1.72175e+06		3.98549e+06		2.71497e+06	3.81337e+06	5.4662e+06	1.16526e+06
P21912	Succinate dehydrogenase [ubiquinone] iron-sulfur subunit, mitochondrial [OS=Homo sapiens]	30.18	13	FALSE		High	High	High	Peak Found	Peak Found	Peak Found	Peak Found	Peak Found	Peak Found	Peak Found	Peak Found	Peak Found	Peak Found	Peak Found		736.6	22.3	22.4	19.6	7.6	26.3	9.3	168.5	196.8	11.9	38.3	18.9	62.6	58.9		1.24785e+08	3.77397e+06	3.79191e+06	3.32692e+06	1.29435e+06	4.44938e+06	1.57562e+06	2.85399e+07	3.33336e+07	2.01572e+06	6.48769e+06	3.20211e+06	1.06045e+07	9.97369e+06
P26373-1	60S ribosomal protein L13 [OS=Homo sapiens]	30.15	18	FALSE		Peak Found	Peak Found	Peak Found	High	Peak Found	High	Peak Found	Peak Found	Peak Found	Peak Found	High	High	High	High		17.6	14.3	55.4	45.6	2.2	66.6	8.5	1.6	1.8	20.1	457	127.3	183.8	398.4		2.67309e+06	2.16417e+06	8.38895e+06	6.9025e+06	334571	1.00983e+07	1.2818e+06	237109	271184	3.042e+06	6.92378e+07	1.92892e+07	2.78409e+07	6.03595e+07
P62277	40S ribosomal protein S13 [OS=Homo sapiens]	30.14	11	FALSE		Peak Found	Peak Found	Peak Found	High	Peak Found	Peak Found	Not Found	Not Found	Not Found	Not Found	High	High	High	High		41.9	38.2	83.2	145.1	25.6	19.9					338.4	184.5	187.8	335.3		3.31567e+06	3.01829e+06	6.58182e+06	1.14755e+07	2.02309e+06	1.5731e+06					2.67531e+07	1.45895e+07	1.48486e+07	2.65119e+07
Q9UII2-1	ATPase inhibitor, mitochondrial [OS=Homo sapiens]	30.01	9	FALSE		High	High	High	High	Not Found	Not Found	Peak Found	Not Found	Not Found	Not Found	Peak Found	Peak Found	Peak Found	Peak Found		1056.1	43.4	41.1	56.3			23.8				58	39.8	35.2	46.4		9.23842e+07	3.79323e+06	3.5918e+06	4.92135e+06			2.0804e+06				5.07385e+06	3.48051e+06	3.07982e+06	4.06248e+06
P20073-1	Annexin A7 [OS=Homo sapiens]	29.88	10	FALSE		High	High	High	High	High	Peak Found	Peak Found	Peak Found	Peak Found	Peak Found	High	Peak Found	High	High		41.9	93	43.7	159.4	69.8	101.8	33.8	31.3	48.3	38.9	152.3	161.2	248.5	176.1		5.37402e+06	1.19338e+07	5.60566e+06	2.04632e+07	8.95565e+06	1.30589e+07	4.3417e+06	4.02067e+06	6.19579e+06	4.9931e+06	1.95463e+07	2.0686e+07	3.18942e+07	2.26023e+07
P04899-4	Isoform sGi2 of Guanine nucleotide-binding protein G(i) subunit alpha-2 [OS=Homo sapiens]	29.85	11	FALSE		Not Found	Not Found	Not Found	Not Found	Not Found	High	Peak Found	Peak Found	Not Found	Not Found	High	Not Found	Peak Found	High		55.3	10.4	33.4	23.7	6	187.7	173.6	107.8			266.3	29	225.5	281.2		3.27771e+06	618634	1.98319e+06	1.40272e+06	356202	1.11335e+07	1.02965e+07	6.3916e+06			1.5792e+07	1.72074e+06	1.33714e+07	1.66762e+07
Q14974	Importin subunit beta-1 [OS=Homo sapiens]	29.76	10	FALSE		High	High	High	High	High	High	Not Found	Not Found	Not Found	Not Found	High	High	High	High		86.7	79.1	193.9	94.6	68.1	185					259.8		218.3	214.5		2.40147e+06	2.1925e+06	5.37337e+06	2621087	1.8861e+06	5.12526e+06					7.19827e+06		6.048e+06	5.94169e+06
P19404	NADH dehydrogenase [ubiquinone] flavoprotein 2, mitochondrial [OS=Homo sapiens]	29.72	10	FALSE		High	Peak Found	Peak Found	Peak Found	Peak Found	Peak Found	Not Found	Not Found	Not Found	Peak Found	Peak Found	Peak Found	Peak Found	High		1150.6	25.7	34.2	26.1	4.9	13.4				4	23	29	33.6	55.6		1.7049e+08	3.8144e+06	5.06065e+06	3.86337e+06	721849	1.98465e+06				590029	3.40786e+06	4.29099e+06	4.98017e+06	8.23706e+06
P21926	CD9 antigen [OS=Homo sapiens]	29.7	7	FALSE		Peak Found	Peak Found	Peak Found	Peak Found	Not Found	High	High	High	High	High	High	Not Found	Peak Found	Peak Found		59.9	62.9	36.5	24.1		219.4	219.1	277.2	208.8	130.3	103.8		21.9	36		2.69974e+06	2.83582e+06	1.64371e+06	1.08597e+06		9.8861e+06	9.87104e+06	1.2488e+07	9.40926e+06	5.86914e+06	4.67859e+06		988913	1.62311e+06
P16671	Platelet glycoprotein 4 [OS=Homo sapiens]	29.54	10	FALSE		Not Found	Not Found	High	Peak Found	High	High	Not Found	Not Found	Not Found	Not Found	Not Found	Not Found	High	High				181	30.3	127.8	566.9							256.6	237.4				8.63274e+06	1443135	6.09311e+06	2.70406e+07							1.22392e+07	1.13247e+07
P43243	Matrin-3 [OS=Homo sapiens]	29.4	9	FALSE		Peak Found	Peak Found	High	High	Peak Found	High	Peak Found	Peak Found	Peak Found	Not Found	High	High	High	Peak Found		24.9	49.5	92.1	42.9	15.4	75.5	42.7	42.7	44		218.7	92.5	568.9	90.4		3.11019e+06	6.17798e+06	1.1504e+07	5.36223e+06	1.92351e+06	9.42486e+06	5.33225e+06	5.32834e+06	5.50073e+06		2.73114e+07	1.15536e+07	7.1057e+07	1.12857e+07
Q9UHB6-4	Isoform 4 of LIM domain and actin-binding protein 1 [OS=Homo sapiens]	29.38	11	FALSE		Peak Found	Peak Found	Peak Found	High	Not Found	Peak Found	Not Found	Not Found	Not Found	Peak Found	High	High	High	Peak Found		940.7	20.7		22.2						6.2	198.7	165.4	19.2	26.9		9.1191e+07	2.00597e+06		2.15164e+06						600068	1.92663e+07	1.60368e+07	1.86102e+06	2.60306e+06
P11940-1	Polyadenylate-binding protein 1 [OS=Homo sapiens]	29.37	9	FALSE		Not Found	Peak Found	High	High	Not Found	Peak Found	Not Found	Not Found	Not Found	Not Found	Peak Found	Peak Found	High	High		39.7	36.5	95.5	121.3		86.4					371.4	203.2	160.6	285.3		2.46047e+06	2.2609e+06	5.91975e+06	7.51477e+06		5.35687e+06					2.30137e+07	1.25903e+07	9.9547e+06	1.76805e+07
P45880-1	Isoform 1 of Voltage-dependent anion-selective channel protein 2 [OS=Homo sapiens]	29.04	10	FALSE		High	Peak Found	Peak Found	Peak Found	Not Found	Peak Found	Not Found	Not Found	Not Found	Peak Found	Peak Found	Peak Found	Peak Found	Peak Found		1110.6	11.3	58.2	39.7		62.5				5	38.9	15.2	39.9	18.7		1.75569e+08	1.78138e+06	9.19328e+06	6.27233e+06		9.87882e+06				792922	6.14884e+06	2.40744e+06	6.31384e+06	2.95509e+06
P27105	erythrocyte band 7 integral membrane protein [OS=Homo sapiens]	29.03	8	FALSE		Peak Found	Peak Found	High	Peak Found	High	High	Peak Found	Peak Found	Not Found	Peak Found	Peak Found	Not Found	Peak Found	Peak Found		42	65.6	203.3	32	423.7	364.9	73.2	34.1		102.7	20.6		9	28.9		1.56239e+06	2.4413e+06	7.57041e+06	1.18995e+06	1.57762e+07	1.35838e+07	2.72642e+06	1.26929e+06		3.8252e+06	767839		335899	1.07487e+06
Q01130	serine/arginine-rich splicing factor 2 [OS=Homo sapiens]	28.74	11	FALSE		Peak Found	Not Found	Not Found	Not Found	Not Found	Not Found	Peak Found	Peak Found	Peak Found	Peak Found	High	High	High	High		16.8						24.8	41.8	53.5	18.5	492.3	310	182.5	259.8		1.23977e+06						1.83069e+06	3.09342e+06	3.95514e+06	1.37073e+06	3.63872e+07	2.29144e+07	1.349e+07	1.92058e+07
P35606	Coatomer subunit beta' [OS=Homo sapiens]	28.49	12	FALSE		Not Found	Peak Found	High	High	Peak Found	Peak Found	Peak Found	High	Peak Found	Peak Found	High	High	High	High			75.3	86.4	110.2	11.9	66.8	63.6	128.8	101.7	57.6	315	162	114.7	106.2			5.93123e+06	6.80167e+06	8.67675e+06	935095	5.25771e+06	5.00528e+06	1.01451e+07	8.0092e+06	4.53726e+06	2.48102e+07	1.27613e+07	9.03261e+06	8.36077e+06
P50914	60S ribosomal protein L14 [OS=Homo sapiens]	28.37	13	FALSE		Peak Found	Peak Found	High	Peak Found	Peak Found	Peak Found	Peak Found	Peak Found	Peak Found	Peak Found	High	High	High	High		79.4	31.4	53.6	46.8	8.4	30.1	27.5	28.2	14.2	8.2	513.8	93.8	201.9	262.7		7.42239e+06	2.93076e+06	5.01274e+06	4369623	783212	2.81443e+06	2.57191e+06	2.63622e+06	1.32714e+06	769432	4.80188e+07	8.7623e+06	1.88692e+07	2.45524e+07
O95299	NADH dehydrogenase [ubiquinone] 1 alpha subcomplex subunit 10, mitochondrial [OS=Homo sapiens]	28.19	8	FALSE		High	Not Found	Peak Found	Peak Found	Not Found	Peak Found	Peak Found	Not Found	Not Found	Peak Found	Peak Found	Not Found	Not Found	Not Found		1061.6		36	6.7		13.8	34.6			215.4	31.8					8.00781e+07		2.71406e+06	505621		1.03982e+06	2.61306e+06			1.62499e+07	2.40154e+06
P30050-1	60S ribosomal protein L12 [OS=Homo sapiens]	28.17	16	FALSE		Not Found	Peak Found	High	High	Peak Found	High	Peak Found	High	High	Peak Found	High	High	High	High			25.2	48.1	36.4	15.9	80.2	106.2	116.9	178.5		424.6	111	105.3	151.8			3.46349e+06	6.61687e+06	5.00003e+06	2.1879e+06	1.10256e+07	1.45976e+07	1.60781e+07	2.45446e+07		5.83746e+07	1.52601e+07	1.44737e+07	2.08733e+07
Q00688	peptidyl-prolyl cis-trans isomerase FKBP3 [OS=Homo sapiens]	28.09	8	FALSE		High	Peak Found	Peak Found	Peak Found	Peak Found	Peak Found	Not Found	Peak Found	Not Found	Peak Found	Peak Found	Peak Found	Peak Found	High		835.3	12.5	31.1	59.9	4.7	23.2		47.2		16.4	72.9	116.4	92.9	87.5		7.94411e+07	1.18975e+06	2.95505e+06	5.69339e+06	448872	2.211e+06		4.48704e+06		1.56204e+06	6.93419e+06	1.10704e+07	8.83156e+06	8.3208e+06
Q9NYL9	tropomodulin-3 [OS=Homo sapiens]	28.07	14	FALSE		Peak Found	High	High	High	Peak Found	Peak Found	Peak Found	Not Found	Peak Found	Peak Found	High	High	High	High		70.9	32.1	39.5	40.6	14.6	34.9	24.2		6.2	48.4	471.3	286.5	183.3	147.5		5.51864e+06	2.50158e+06	3.07781e+06	3.16194e+06	1.13898e+06	2.71375e+06	1.88669e+06		485579	3.76898e+06	3.66953e+07	2.23061e+07	1.42766e+07	1.14816e+07
O76041-2	Isoform 2 of Nebulette [OS=Homo sapiens]	27.96	9	FALSE		Not Found	Peak Found	High	Not Found	Not Found	Peak Found	High	Not Found	Not Found	Not Found	Not Found	Not Found	Not Found	Not Found			117.8	506.4			238.8	536.9										450935	1.93794e+06			913960	2.05444e+06
P62917	60S ribosomal protein L8 [OS=Homo sapiens]	27.9	8	FALSE		Peak Found	Peak Found	High	Peak Found	Peak Found	High	Not Found	Peak Found	Peak Found	Peak Found	High	Peak Found	Peak Found	High		14.2	100.6	135.3	114.5	70.1	84.5		47.1	75.9	52.9	296.9	90.5	127.8	189.7		1.80255e+06	1.2811e+07	1.72241e+07	1.4576e+07	8.92962e+06	1.07579e+07		5.99201e+06	9.66631e+06	6.72852e+06	3.7789e+07	1.15245e+07	1.62648e+07	2.41497e+07
P52815	39S ribosomal protein L12, mitochondrial [OS=Homo sapiens]	27.73	7	FALSE		High	High	High	High	Not Found	High	Not Found	Not Found	Not Found	Not Found	High	Peak Found	Peak Found	Peak Found		416.5	63.5	104.6	122.8		83.9					206.6	130.7	129.8	141.6		1.21128e+07	1.84556e+06	3.04272e+06	3.57005e+06		2.44045e+06					6.00707e+06	3.80139e+06	3.77394e+06	4.11808e+06
P55209	Nucleosome assembly protein 1-like 1 [OS=Homo sapiens]	27.6	7	FALSE		Not Found	Not Found	High	High	Not Found	Peak Found	High	Peak Found	Not Found	Not Found	High	High	High	Peak Found				92.9	147.9		63	226.1	90.9			285.5	123.1	209.7	161				2.60312e+06	4143890		1.76437e+06	6.33693e+06	2.54787e+06			8.00193e+06	3.44918e+06	5.87702e+06	4.51171e+06
P63220	40S ribosomal protein S21 [OS=Homo sapiens]	27.55	11	FALSE		Peak Found	Peak Found	High	High	Not Found	High	Peak Found	High	Peak Found	Not Found	High	High	High	High		27.7	71.2	158.9	191		114.4	51.8	65.3	47.8		236.2	145.6	119.9	170.1		2.39115e+06	6.1571e+06	1.37369e+07	1.65124e+07		9.89197e+06	4.4809e+06	5.64796e+06	4.13231e+06		2.04189e+07	1.25895e+07	1.0363e+07	1.47065e+07
Q9H7C9-1	Mth938 domain-containing protein [OS=Homo sapiens]	27.54	9	FALSE		High	Peak Found	High	Peak Found	Peak Found	Peak Found	Peak Found	Peak Found	Peak Found	Peak Found	Peak Found	Peak Found	High	High		741.6	31.1	63.8	20.4	28.4	62.2	47.1	106.7	20.6	47.6	66.5	38.7	69.1	56.3		7.63069e+07	3.20093e+06	6.56539e+06	2.09492e+06	2.92102e+06	6.39725e+06	4.85054e+06	1.09777e+07	2.11587e+06	4.89558e+06	6.84473e+06	3.98195e+06	7.10672e+06	5.79401e+06
P62269	40S ribosomal protein S18 [OS=Homo sapiens]	27.28	13	FALSE		Peak Found	High	High	High	Peak Found	High	Not Found	Peak Found	Not Found	Peak Found	High	High	High	High		29	61.4	68.6	76.8	23.2	56.4		16		16.9	405.5	167.8	132	346.3		2.83584e+06	6.00559e+06	6.70836e+06	7.51076e+06	2.26818e+06	5.50895e+06		1.56447e+06		1.6536e+06	3.96352e+07	1.64049e+07	1.29066e+07	3.38549e+07
O95182	NADH dehydrogenase [ubiquinone] 1 alpha subcomplex subunit 7 [OS=Homo sapiens]	26.96	7	FALSE		High	Not Found	Not Found	Not Found	Not Found	Not Found	Not Found	Not Found	Not Found	Not Found	High	High	Peak Found	High		1187.2										68.7	36.9	55.7	51.5		1.06417e+08										6.15959e+06	3.31095e+06	4.99204e+06	4.61546e+06
P05154	Plasma serine protease inhibitor [OS=Homo sapiens]	26.93	11	FALSE		High	Peak Found	Peak Found	Not Found	Peak Found	Peak Found	High	High	High	Peak Found	Peak Found	Peak Found	Not Found	Peak Found			106.1	123.9		230.1	8.9	649.5	120.7	24.4	99.1	16.1	6.6		14.5			9.58689e+06	1.11968e+07		2.07858e+07	807622	5.86808e+07	1.09057e+07	2.20272e+06	8.9537e+06	1.45394e+06	596156		1.30747e+06
Q9NRV9	Heme-binding protein 1 [OS=Homo sapiens]	26.67	9	FALSE		Not Found	High	High	Peak Found	High	High	Peak Found	Peak Found	Not Found	Peak Found	High	High	High	High			76.9	221.4	99.5	50.9	190.9	53.8	48.2		42.4	211.1	132.4	144.2	128.3			3.74405e+06	1.07745e+07	4.84332e+06	2.47626e+06	9.28972e+06	2.62039e+06	2.34343e+06		2.0609e+06	1.02712e+07	6.4416e+06	7.018e+06	6.24556e+06
P49419	Alpha-aminoadipic semialdehyde dehydrogenase [OS=Homo sapiens]	26.63	14	FALSE		Peak Found	High	High	High	Peak Found	High	Peak Found	Peak Found	Peak Found	Peak Found	High	Peak Found	High	Peak Found		51.8	67.5	126.2	115.5	14.1	130.5	79.6	105.9	100.8	52.4	223.4	96.6	129.5	106.4		1.05313e+07	1.37244e+07	2.56779e+07	2.35066e+07	2.86755e+06	2.65464e+07	1.61919e+07	2.15385e+07	2.05032e+07	1.06532e+07	4.54547e+07	1.96477e+07	2.63404e+07	2.16566e+07
P17858-1	ATP-dependent 6-phosphofructokinase, liver type [OS=Homo sapiens]	26.1	12	FALSE		High	Peak Found	High	Peak Found	Peak Found	High	Peak Found	Peak Found	Peak Found	Peak Found	High	Peak Found	Peak Found	Peak Found			70.2	149.1	65.3	31	134.2	133	91.2	35.1	59.5	212.3	180.4	119.9	118.7			3.66188e+06	7.77889e+06	3.40615e+06	1.6175e+06	7.00265e+06	6.93595e+06	4.75659e+06	1.8333e+06	3.10441e+06	1.10768e+07	9.40844e+06	6.25565e+06	6.19239e+06
Q8NB12	Histone-lysine N-methyltransferase Smyd1 [OS=Homo sapiens]	26.1	8	FALSE		High	Peak Found	Peak Found	Peak Found	Peak Found	Peak Found	Not Found	Peak Found	Peak Found	Peak Found	Not Found	Peak Found	Not Found	Not Found		860	44.2	83.6	7.5	36.7	48.9		38.6	143.8	68		68.6				5.3184e+07	2.73114e+06	5.1716e+06	461222	2.26973e+06	3.02659e+06		2.38965e+06	8.8945e+06	4.20722e+06		4.24551e+06
O15020	Spectrin beta chain, non-erythrocytic 2 [OS=Homo sapiens]	25.96	11	FALSE		High	Not Found	Not Found	Not Found	Not Found	Not Found	Not Found	Not Found	Not Found	Not Found	Not Found	Not Found	Not Found	Not Found
P28070	Proteasome subunit beta type-4 [OS=Homo sapiens]	25.89	8	FALSE		Peak Found	Peak Found	High	High	Peak Found	High	Peak Found	Not Found	Peak Found	Not Found	High	Peak Found	Peak Found	High		55.8	127.2	230.8	70.4	29.2	190.2	59.1		17.9		240.9	173.8	125.7	79.1		2.67951e+06	6.10793e+06	1.10848e+07	3.3799e+06	1.40372e+06	9.13516e+06	2.83867e+06		858565		1.15729e+07	8.34808e+06	6.04053e+06	3.80152e+06
P31939	bifunctional purine biosynthesis protein purH [OS=Homo sapiens]	25.65	10	FALSE		High	Peak Found	High	High	Not Found	High	Peak Found	Peak Found	Not Found	Peak Found	High	Peak Found	High	High		98.1	80.1	148.2	149.3		190.7	51.7	23.8		42.9	180.5	82.2	161.5	191.1		5.80279e+06	4.73714e+06	8.76594e+06	8.82748e+06		1.12777e+07	3.05471e+06	1.40575e+06		2.53629e+06	1.06767e+07	4.86282e+06	9.54992e+06	1.13001e+07
P45974-1	Ubiquitin carboxyl-terminal hydrolase 5 [OS=Homo sapiens]	25.62	6	FALSE		Not Found	Peak Found	High	Peak Found	High	High	Not Found	Peak Found	Peak Found	Not Found	Peak Found	High	Peak Found	High			71.2	166	233.5	35.5	59.4		46.8	90		147.5	187.7	188.2	174.1			2.70267e+06	6.29885e+06	8860238	1.34631e+06	2.25383e+06		1.77553e+06	3.41578e+06		5.59564e+06	7.12211e+06	7.13821e+06	6.60415e+06
P46778	60S ribosomal protein L21 [OS=Homo sapiens]	25.35	8	FALSE		Peak Found	Not Found	Peak Found	Peak Found	Not Found	High	Not Found	Not Found	Not Found	Not Found	High	High	High	High		75.7		9.6	61.1		6.5					770.3	20.6	22.6	433.6		2.64847e+06		335664	2.13776e+06		228150					2.69394e+07	718693	788780	1.51644e+07
P51858	hepatoma-derived growth factor [OS=Homo sapiens]	25.21	8	FALSE		Peak Found	Peak Found	Peak Found	Peak Found	Not Found	Peak Found	Peak Found	Peak Found	Not Found	Not Found	High	High	High	High		28.9	10.7	35.1	36.6		67.2	63.4	70.9			477.2	319.8	133.8	156.5		2.22574e+06	823806	2.70137e+06	2.81678e+06		5.17911e+06	4.88926e+06	5.46622e+06			3.67708e+07	2.46421e+07	1.031e+07	1.2057e+07
O00330-1	Pyruvate dehydrogenase protein X component, mitochondrial [OS=Homo sapiens]	25.15	8	FALSE		High	Not Found	Peak Found	Peak Found	Not Found	Peak Found	Not Found	Not Found	Peak Found	Not Found	Peak Found	Peak Found	Peak Found	Not Found		972.7		38.8	33.4		41.4			23.9		132.3	79.4	78.2			5.75914e+07		2.30001e+06	1.97514e+06		2.44959e+06			1.41238e+06		7.83265e+06	4.70067e+06	4.63306e+06
Q99969	Retinoic acid receptor responder protein 2 [OS=Homo sapiens]	24.97	9	FALSE		Peak Found	Peak Found	High	Peak Found	Not Found	High	High	High	Peak Found	Not Found	Peak Found	Not Found	Not Found	Not Found		12.9	19.6	197.7	7.2		177.9	710.7	189.2	79.7		5					1.69796e+06	2.57405e+06	2.60017e+07	944411		2.33971e+07	9.34489e+07	2.48842e+07	1.04859e+07		658486
Q15181	Inorganic pyrophosphatase [OS=Homo sapiens]	24.95	10	FALSE		Peak Found	Peak Found	High	High	Peak Found	High	Peak Found	Peak Found	Not Found	Peak Found	High	High	High	Peak Found		30.7	29.4	111.3	101.5	13.5	131.6	34.2	57		48	218.1	183.5	195.2	246.1		1.90976e+06	1.82691e+06	6.91575e+06	6.30525e+06	836897	8.18032e+06	2.1222e+06	3.53911e+06		2.97984e+06	1.35505e+07	1.14023e+07	1.21305e+07	1.52936e+07
P07305	Histone H1.0 [OS=Homo sapiens]	24.91	18	FALSE		High	High	Peak Found	Peak Found	Peak Found	High	Peak Found	Peak Found	Peak Found	Peak Found	High	High	High	High		18.3	35.7	15.7	19.9	20.9	12.9	0.8	12.9	11.9	28.2	561.3	147.5	164.8	349.2		8.98114e+06	1.7532e+07	7.69498e+06	9.77439e+06	1.02424e+07	6.3529e+06	402813	6.34764e+06	5.8278e+06	1.38516e+07	2.7544e+08	7.23783e+07	8.08801e+07	1.71347e+08
O75531	Barrier-to-autointegration factor [OS=Homo sapiens]	24.88	10	FALSE		Not Found	High	High	Peak Found	Not Found	High	Peak Found	Peak Found	Peak Found	Peak Found	High	High	High	Peak Found			118.7	159	71.2		170.2	21.9	36.1	94.3	24	364.6	182.4	118	39.5			1.06693e+07	1.42979e+07	6.39934e+06		1.53054e+07	1.96756e+06	3.24955e+06	8.47549e+06	2.15496e+06	3.27776e+07	1.64023e+07	1.06127e+07	3.55214e+06
O43294-1	Transforming growth factor beta-1-induced transcript 1 protein [OS=Homo sapiens]	24.77	10	FALSE		Peak Found	Peak Found	Peak Found	Peak Found	Not Found	Peak Found	Not Found	Not Found	Not Found	Not Found	High	High	High	High		10.9	9.5	13	43.5		9.6					543.6	206.2	219.4	344.3		511290	443255	606679	2031114		447720					2.53903e+07	9.63103e+06	1.02471e+07	1.60838e+07
P61313-1	60S ribosomal protein L15 [OS=Homo sapiens]	24.76	10	FALSE		Peak Found	Peak Found	Peak Found	High	Peak Found	Peak Found	Not Found	Not Found	Not Found	Not Found	High	High	High	High		41.8	29.6	42.9	84.7	7.5	50					529.4	65.1	152	397		2.04709e+06	1.44879e+06	2.10093e+06	4.15118e+06	367881	2.4468e+06					2.5934e+07	3.18766e+06	7.44589e+06	1.94479e+07
P09496-2	Isoform Non-brain of Clathrin light chain A [OS=Homo sapiens]	24.75	17	FALSE		Not Found	High	High	High	High	High	Peak Found	Peak Found	Peak Found	Peak Found	High	High	High	High			50.9	108.3	103.2	53.7	81.2	22.6	6.7	23.5	29.2	348.3	235.4	167.7	169.2			1.0315e+07	2.19441e+07	2.09e+07	1.08816e+07	1.64422e+07	4.58669e+06	1.35773e+06	4.75762e+06	5.92295e+06	7.05559e+07	4.76892e+07	3.39744e+07	3.42796e+07
P34096	Ribonuclease 4 [OS=Homo sapiens]	24.66	9	FALSE		Peak Found	Peak Found	Peak Found	Not Found	Not Found	High	High	High	High	Peak Found	Peak Found	Peak Found	Not Found	Peak Found		52.7	21.9	52.5			231	537.1	276.3	123.4	22.9	44.1	11.1		27		3.12853e+06	1.29972e+06	3.1179e+06			1.37078e+07	3.18784e+07	1.63974e+07	7.32475e+06	1.3583e+06	2.61764e+06	655936		1.60264e+06
Q53RD9-1	Fibulin-7 [OS=Homo sapiens]	24.57	11	FALSE		Peak Found	Not Found	Peak Found	Peak Found	Not Found	Peak Found	High	High	High	Not Found	Peak Found	Not Found	Not Found	Not Found		65.8		5.1	6.9		27.1	506.5	470	277.6		40.9					5.14056e+06		399582	538057		2.11783e+06	3.95505e+07	3.67058e+07	2.16808e+07		3.19604e+06
O00339-2	Isoform 2 of Matrilin-2 [OS=Homo sapiens]	24.51	10	FALSE		Peak Found	Peak Found	Peak Found	Not Found	Not Found	Peak Found	High	High	High	Peak Found	Peak Found	Peak Found	Not Found	Not Found		111.1	7.2	7.2			16	295.7	516.7	269.8	6.1	86.8	83.4				6.50412e+06	420507	419030			936833	1.73092e+07	3.02492e+07	1.57938e+07	358443	5.08377e+06	4.88261e+06
Q92765	Secreted frizzled-related protein 3 [OS=Homo sapiens]	24.3	10	FALSE		Peak Found	Peak Found	Peak Found	Peak Found	Not Found	Peak Found	High	High	High	Not Found	Peak Found	Peak Found	Peak Found	Peak Found		28.7	12	11.8	6.9		58.5	467.4	465.6	330.4		11.1	2.7	1.8	3.1		6.35847e+06	2.66196e+06	2.62048e+06	1520137		1.29469e+07	1.03462e+08	1.03054e+08	7.31405e+07		2.46164e+06	597093	394514	675281
O14579-1	coatomer subunit epsilon [OS=Homo sapiens]	24.23	7	FALSE		Not Found	High	High	High	Peak Found	High	Not Found	Not Found	Not Found	Not Found	High	Peak Found	Peak Found	Peak Found			74	241.8	277.6	16.6	96.9					351.2	111.8	71.6	158.6			2.01076e+06	6.57027e+06	7.54247e+06	450020	2.63172e+06					9.54176e+06	3.03742e+06	1.94646e+06	4.31086e+06
P55809	Succinyl-CoA:3-ketoacid coenzyme A transferase 1, mitochondrial [OS=Homo sapiens]	24.07	9	FALSE		High	Peak Found	High	High	Not Found	Peak Found	Not Found	Not Found	Not Found	Peak Found	High	Peak Found	High	High		159.8	76.9	111.2	284.7		57.5				16.7	164.8	125.4	261.7	141.1		7.39915e+06	3.55966e+06	5.14908e+06	1.31821e+07		2.66383e+06				774831	7.63135e+06	5.80669e+06	1.21175e+07	6.5301e+06
P35268	60S ribosomal protein L22 [OS=Homo sapiens]	24.04	8	FALSE		Peak Found	High	Peak Found	High	Peak Found	High	Not Found	Not Found	Peak Found	High	High	High	High	High		37.1	39.8	42	44.7	7.2	26.1			25.8	34.8	430.4	194.2	205.6	312.3		2.4993e+06	2.67708e+06	2.82552e+06	3.0042e+06	484211	1.75908e+06			1.73536e+06	2.34171e+06	2.89565e+07	1.3062e+07	1.3829e+07	2.10137e+07
P13284	Gamma-interferon-inducible lysosomal thiol reductase [OS=Homo sapiens]	24.02	6	FALSE		Not Found	Peak Found	Peak Found	High	Peak Found	Peak Found	Not Found	Not Found	Not Found	Not Found	High	Peak Found	Peak Found	Peak Found			54	69.4	98	9.1	22.7					585	91.4	175.8	294.6			4.07951e+06	5.2431e+06	7.40103e+06	689291	1.71386e+06					4.41863e+07	6.90411e+06	1.32744e+07	2.2249e+07
P35237	serpin B6 [OS=Homo sapiens]	23.61	11	FALSE		High	High	High	Peak Found	Not Found	High	Peak Found	Peak Found	Peak Found	Peak Found	High	High	High	Not Found		115.8	24.7	127.2	110		80.1	114.7	186.5	41.3	8.9	190.3	140.6	259.9			5.90337e+06	1.26181e+06	6.48318e+06	5.60811e+06		4.08194e+06	5.84944e+06	9.50752e+06	2.10593e+06	452262	9.70265e+06	7.17068e+06	1.32514e+07
P09525	annexin A4 [OS=Homo sapiens]	23.54	10	FALSE		Not Found	High	Peak Found	Peak Found	Peak Found	Peak Found	High	High	Peak Found	Peak Found	High	High	High	Peak Found			96.5	33.7	29.5	11.9	33.6	280.1	230.1	102.6	49.9	212	105.1	188.9	26			1.42033e+07	4.96455e+06	4.33793e+06	1.75191e+06	4.9523e+06	4.12196e+07	3.38584e+07	1.51073e+07	7.34528e+06	3.12069e+07	1.54656e+07	2.78061e+07	3.82829e+06
Q8N335	Glycerol-3-phosphate dehydrogenase 1-like protein [OS=Homo sapiens]	23.53	7	FALSE		High	Peak Found	High	Peak Found	Peak Found	Peak Found	Not Found	Peak Found	Not Found	Not Found	Peak Found	Not Found	Peak Found	Peak Found		1003.3	5.6	36.3	24.4	21.2	52.5		51.4			51.5		83.7	70.1		3.59969e+07	202289	1.30271e+06	877060	759177	1.88411e+06		1.84268e+06			1.84602e+06		3.00152e+06	2.51645e+06
P61026	ras-related protein rab-10 [OS=Homo sapiens]	23.49	9	FALSE		Not Found	Peak Found	High	Peak Found	Not Found	Peak Found	Not Found	Not Found	Not Found	Not Found	Not Found	Not Found	Not Found	Peak Found			130.9	353.1	143.3		325								447.8			723500	1.9522e+06	792082		1.79716e+06								2.47568e+06
P61513	60S ribosomal protein L37a [OS=Homo sapiens]	23.46	12	FALSE		Peak Found	High	High	High	Not Found	Peak Found	Not Found	Not Found	Not Found	Peak Found	High	High	High	High		23.7	28.6	30.9	68.8		21.5				17.5	485.2	203.7	218.9	301.2		1.30278e+06	1.57014e+06	1.69739e+06	3.7771e+06		1.18146e+06				958966	2.66483e+07	1.11894e+07	1.202e+07	1.65393e+07
P07919	Cytochrome b-c1 complex subunit 6, mitochondrial [OS=Homo sapiens]	23.32	5	FALSE		High	Peak Found	Peak Found	Peak Found	Not Found	Peak Found	Not Found	Not Found	Not Found	Not Found	Peak Found	Peak Found	Peak Found	Peak Found		1144.9	12.3	35.9	34.3		36.2					27.2	32.3	69.1	7.7		1.33727e+08	1.43243e+06	4.19829e+06	4.00931e+06		4.23102e+06					3.17892e+06	3.77202e+06	8.07302e+06	897812
P35611-3	Isoform 3 of Alpha-adducin [OS=Homo sapiens]	23.27	6	FALSE		Not Found	Peak Found	Peak Found	Peak Found	High	Peak Found	Peak Found	Not Found	Not Found	Peak Found	High	High	High	High			13.2	65.4	56.7	74.4	74.7	83.8			82.7	298.5	212	231.8	206.7			864207	4.27802e+06	3.71048e+06	4.86243e+06	4.88496e+06	5.47797e+06			5.40918e+06	1.95188e+07	1.38658e+07	1.51569e+07	1.35178e+07
P18077	60S ribosomal protein L35a [OS=Homo sapiens]	23.17	11	FALSE		Peak Found	High	High	High	Not Found	High	Not Found	Not Found	Not Found	High	Peak Found	High	High	High		30.1		35.7	256.4		118.1				19.4	133.1	209.3	218.3	379.5		783813		928365	6.66814e+06		3.07135e+06				504563	3.46169e+06	5.4441e+06	5.67763e+06	9.87016e+06
Q96G03	Phosphoglucomutase-2 [OS=Homo sapiens]	23.12	9	FALSE		Not Found	Peak Found	High	Peak Found	Peak Found	High	Not Found	Peak Found	Peak Found	High	High	High	Peak Found	High			43	88.6	92.6	6.2	106.2		179.4	17.4	17.7	352.2	174	120.2	202.3			3.01356e+06	6.2143e+06	6.49623e+06	437881	7.44699e+06		1.25796e+07	1.22177e+06	1.24127e+06	2.46975e+07	1.22011e+07	8.42787e+06	1.41866e+07
Q15436	protein transport protein Sec23A [OS=Homo sapiens]	23.03	6	FALSE		Peak Found	Peak Found	High	High	Peak Found	Peak Found	Not Found	Not Found	Not Found	Not Found	High	Peak Found	Peak Found	Peak Found		97.9	26.1	192.2	302	14.2	104.8					351.8	81.8	89.1	140.1		2.42856e+06	646431	4.76627e+06	7490928	352084	2.59791e+06					8.72555e+06	2.02891e+06	2.21033e+06	3.4745e+06
Q16610-4	Isoform 4 of Extracellular matrix protein 1 [OS=Homo sapiens]	22.99	13	FALSE		Peak Found	Peak Found	High	High	Not Found	Peak Found	Peak Found	High	High	High	High	High	High	Peak Found		61.5	63.4	108.7	176.4		47.2	54.9	105.2	117.5	41.7	188.2	194	150.2	91.1		5.42383e+06	5.58913e+06	9.57852e+06	1.55454e+07		4.16408e+06	4.84214e+06	9.27719e+06	1.0356e+07	3.67352e+06	1.65856e+07	1.70975e+07	1.32395e+07	8.03321e+06
P30038	Delta-1-pyrroline-5-carboxylate dehydrogenase, mitochondrial [OS=Homo sapiens]	22.92	8	FALSE		High	Peak Found	Peak Found	Not Found	Peak Found	High	Peak Found	Peak Found	Peak Found	Peak Found	Peak Found	Peak Found	Peak Found	Peak Found		362.6	26	17.9		26.4	43.3	1.9	174.8	130.4	122.4	94.8	69.3	274.3	55.9		5.91391e+07	4.24804e+06	2.92639e+06		4.30526e+06	7.06211e+06	305647	2.85062e+07	2.12647e+07	1.99637e+07	1.54583e+07	1.1295e+07	4.47275e+07	9.1149e+06
P01701	Ig lambda chain V-I region NEW [OS=Homo sapiens]	22.91	8	FALSE		Not Found	High	Peak Found	Peak Found	High	Peak Found	High	High	High	High	Peak Found	High	High	Peak Found			46.3	33.2	76.5	36.1	75.9	58.6	133.7	386.7	77.5	135	107.1	136.6	96.9			2.83608e+06	2.0377e+06	4686102	2.20967e+06	4.6539e+06	3.59171e+06	8.19462e+06	2.37024e+07	4.75132e+06	8.27498e+06	6.56593e+06	8.36969e+06	5.93696e+06
Q12906-7	Isoform 7 of Interleukin enhancer-binding factor 3 [OS=Homo sapiens]	22.81	9	FALSE		Not Found	Peak Found	Peak Found	High	Not Found	Peak Found	Not Found	Peak Found	Peak Found	Peak Found	High	High	Peak Found	High			47	167.6	130.1		151.4		17.7	13.4	12.4	440.4	150.6	96.7	172.5			3.27962e+06	1.16916e+07	9.07391e+06		1.0561e+07		1.23341e+06	935589	862051	3.0716e+07	1.05018e+07	6.74662e+06	1.20326e+07
P10515	Dihydrolipoyllysine-residue acetyltransferase component of pyruvate dehydrogenase complex, mitochondrial [OS=Homo sapiens]	22.71	9	FALSE		High	Peak Found	Peak Found	Peak Found	Peak Found	High	Peak Found	Not Found	Not Found	Peak Found	Peak Found	High	Peak Found	Peak Found		981.3	8.8	40.5	49.9	7.4	83.2	20.7			3.5	89.8	41.1	38.8	34.9		1.27898e+08	1.14271e+06	5.27784e+06	6.50206e+06	966588	1.08428e+07	2.69984e+06			460866	1.17034e+07	5.35206e+06	5.06313e+06	4.55275e+06
P16452-2	Isoform Long of Erythrocyte membrane protein band 4.2 [OS=Homo sapiens]	22.71	7	FALSE		Peak Found	Peak Found	Peak Found	Peak Found	High	High	Not Found	Peak Found	Peak Found	High	Peak Found	Not Found	Not Found	Peak Found		128.3	43.8	98.4	31.7	337.8	113		61.5	70.6	412.2	36.3			66.5		6.48405e+06	2.21331e+06	4.97645e+06	1.60041e+06	1.70792e+07	5.71135e+06		3.10827e+06	3.5707e+06	2.08376e+07	1.83392e+06			3.35958e+06
P62424	60S ribosomal protein L7a [OS=Homo sapiens]	22.69	11	FALSE		Peak Found	Peak Found	Peak Found	High	Not Found	Peak Found	Not Found	Peak Found	Not Found	Peak Found	High	High	High	High		45.6	15.6	35.8	69		64.8		11.2		7.9	496	152.2	201	301		7.3906e+06	2.52702e+06	5.79615e+06	1.11778e+07		1.0496e+07		1.81637e+06		1.2773e+06	8.03629e+07	2.4653e+07	3.2573e+07	4.87635e+07
P02818	Osteocalcin [OS=Homo sapiens]	22.6	6	FALSE		Not Found	High	High	High	High	High	Not Found	Not Found	Not Found	Not Found	Not Found	Not Found	Not Found	Not Found			157.8	572.4	121	236.8	311.9											7.30176e+06	2.64806e+07	5.5997e+06	1.09561e+07	1.44272e+07
O75489	NADH dehydrogenase [ubiquinone] iron-sulfur protein 3, mitochondrial [OS=Homo sapiens]	22.53	6	FALSE		High	Peak Found	High	High	Not Found	Peak Found	Not Found	Not Found	Not Found	Not Found	Peak Found	Peak Found	Peak Found	Peak Found		1035.7	8.9	48.8	24.2		39.5					96.5	45.6	44.8	55.8		6.4858e+07	559982	3.05847e+06	1.51842e+06		2.4707e+06					6.0456e+06	2.85436e+06	2.80645e+06	3.49706e+06
Q9UIJ7-1	GTP:AMP phosphotransferase AK3, mitochondrial [OS=Homo sapiens]	22.45	12	FALSE		High	High	High	Peak Found	Peak Found	Peak Found	Not Found	Not Found	Peak Found	Peak Found	Peak Found	High	High	Peak Found		593.9	57.9	81.5	53.9	3.9	75.6			79.1	10.7	157.6	68.5	93.4	123.9		9.23603e+07	9.00378e+06	1.26699e+07	8.38571e+06	607395	1.17635e+07			1.22953e+07	1.6712e+06	2.45142e+07	1.06454e+07	1.45187e+07	1.92727e+07
Q969H8	Myeloid-derived growth factor [OS=Homo sapiens]	22.37	14	FALSE		Peak Found	High	High	High	Peak Found	High	High	Peak Found	Peak Found	Peak Found	High	High	High	High		20.1	62.4	144.1	131.7	5	116.1	88.8	65.2	53.2	29.5	238.7	152.2	138.8	154.3		4.19151e+06	1.30139e+07	3.00412e+07	2.74709e+07	1.04635e+06	2.42003e+07	1.85062e+07	1.35934e+07	1.10935e+07	6.14315e+06	4.97673e+07	3.17448e+07	2.89414e+07	3.21735e+07
Q9BS26	Endoplasmic reticulum resident protein 44 [OS=Homo sapiens]	22.29	5	FALSE		Not Found	High	High	High	Not Found	Peak Found	Peak Found	Not Found	Not Found	Not Found	High	Peak Found	Peak Found	High			81.7	208.6	271.9		116.9	118.2				409.7	53.8	48.7	90.4			2.67163e+06	6.81651e+06	8.8875e+06		3.8217e+06	3.86291e+06				1.33887e+07	1.75806e+06	1.59257e+06	2.95354e+06
P29622	Kallistatin [OS=Homo sapiens]	22.2	12	FALSE		Peak Found	Peak Found	Peak Found	Peak Found	Peak Found	Peak Found	High	High	High	High	Peak Found	Peak Found	Peak Found	Peak Found		24.5	29.1	25.4	29.3	8.9	17.4	67.6	146.5	131.8	58.9	476.9	105.6	215.3	62.7		7.57861e+06	8.99409e+06	7.86968e+06	9.07606e+06	2.74509e+06	5.39361e+06	2.09307e+07	4.53145e+07	4.07863e+07	1.82317e+07	1.47547e+08	3.26777e+07	6.66175e+07	1.9394e+07
P02792	Ferritin light chain [OS=Homo sapiens]	22.17	7	FALSE		Not Found	High	Peak Found	Peak Found	Not Found	Peak Found	High	High	Peak Found	Not Found	High	Peak Found	Peak Found	High			92.3	70.3	96.3		44.2	132.2	182.1	79.4		311.7	34.7	175.4	181.3			5.16513e+06	3.93632e+06	5389173		2.47699e+06	7.40058e+06	1.01972e+07	4.44721e+06		1.74519e+07	1.94264e+06	9.82133e+06	1.01531e+07
Q63ZY3-2	Isoform 2 of KN motif and ankyrin repeat domain-containing protein 2 [OS=Homo sapiens]	22.15	7	FALSE		Not Found	Peak Found	Peak Found	Peak Found	Peak Found	High	Peak Found	Peak Found	Peak Found	Peak Found	High	High	Peak Found	High			10	24.5	38.4	54.6	22	34.7	130.6	28.1	19.8	326.5	212	197.6	301.1			589167	1.45181e+06	2.27319e+06	3.2333e+06	1.30306e+06	2.05564e+06	7.73072e+06	1.66212e+06	1.1738e+06	1.93274e+07	1.25466e+07	1.16958e+07	1.78223e+07
O43390-2	Isoform 2 of Heterogeneous nuclear ribonucleoprotein R [OS=Homo sapiens]	21.99	9	FALSE		Not Found	Not Found	High	High	Not Found	Peak Found	Not Found	Not Found	Not Found	Not Found	High	High	Peak Found	High		19.8	29.7	85.6	68.1		97.3	34.5	35.5		22.8	406.2	194.5	187	219		2.17793e+06	3.27768e+06	9.43618e+06	7.50756e+06		1.07203e+07	3.79646e+06	3.90657e+06		2.51113e+06	4.47592e+07	2.14338e+07	2.06099e+07	2.41358e+07
O00217	NADH dehydrogenase [ubiquinone] iron-sulfur protein 8, mitochondrial [OS=Homo sapiens]	21.93	6	FALSE		High	Peak Found	Peak Found	Peak Found	Peak Found	Peak Found	Not Found	Peak Found	Not Found	Peak Found	Peak Found	Not Found	Peak Found	Peak Found		1153.7	11.2	42.2	20.2	10.7	10		31.7		18.5	40.7		22.4	38.6		6.51018e+07	634465	2.38375e+06	1138493	604629	564436		1.78661e+06		1.04362e+06	2.29669e+06		1.26648e+06	2.17892e+06
P50213-1	Isocitrate dehydrogenase [NAD] subunit alpha, mitochondrial [OS=Homo sapiens]	21.83	7	FALSE		High	High	High	Peak Found	Peak Found	High	Not Found	Not Found	Not Found	Not Found	High	Peak Found	Peak Found	Peak Found		511.6	79	157.3	94	5.7	161.2					38.5	83.5	116.2	152.9		1.55004e+07	2.39289e+06	4.76693e+06	2.84792e+06	172224	4.88519e+06					1.16559e+06	2.53056e+06	3.52117e+06	4.63263e+06
Q92530	proteasome inhibitor PI31 subunit [OS=Homo sapiens]	21.74	6	FALSE		Peak Found	Peak Found	Peak Found	Peak Found	Peak Found	Peak Found	Peak Found	Peak Found	Peak Found	High	High	High	High	High
P62633-6	Isoform 6 of Cellular nucleic acid-binding protein [OS=Homo sapiens]	21.71	8	FALSE		Peak Found	Peak Found	High	High	Peak Found	High	Peak Found	Peak Found	Not Found	Peak Found	High	High	Peak Found	High		178.8	62.2	80	98.5	4.4	112.3	109.3	16.9		11.4	208.3	238.6	110.7	168.5		8.35576e+06	2.90636e+06	3.74051e+06	4.60279e+06	206837	5.24754e+06	5.10933e+06	789849		530519	9.73563e+06	1.11475e+07	5.17202e+06	7.87379e+06
Q13404-1	Isoform 1 of Ubiquitin-conjugating enzyme E2 variant 1 [OS=Homo sapiens]	21.65	11	FALSE		High	Peak Found	Peak Found	High	High	High	Peak Found	Peak Found	Not Found	High	High	High	High	High		176.2	64	90.7	117.4	55.2	126.6	25.7	30.1		97.8	203.8	128.7	139.3	144.5		1.57039e+07	5.69958e+06	8.08494e+06	1.04574e+07	4.92076e+06	1.1281e+07	2.29196e+06	2.68626e+06		8.71779e+06	1.81575e+07	1.147e+07	1.24087e+07	1.28752e+07
Q96AY3	Peptidyl-prolyl cis-trans isomerase FKBP10 [OS=Homo sapiens]	21.62	8	FALSE		Peak Found	Peak Found	High	High	Not Found	Peak Found	High	Peak Found	Not Found	Not Found	Peak Found	Peak Found	Not Found	Peak Found		95.8	41.4	360.6	433.9		43	202.8	52.2			136.6	14.9		18.8		6.29405e+06	2.71701e+06	2.36828e+07	28492286		2.82559e+06	1.33171e+07	3.42511e+06			8.96856e+06	978993		1.23585e+06
P42677	40S ribosomal protein S27 [OS=Homo sapiens]	21.58	7	FALSE		Peak Found	Peak Found	Peak Found	High	Peak Found	Peak Found	Not Found	Not Found	Not Found	Peak Found	High	High	High	High		59.2	24.5	110.6	80.8	15.6	72				21.6	370.9	212.3	188.2	244.3		3.85997e+06	1.59917e+06	7.2046e+06	5266216	1.0162e+06	4.69207e+06				1.40494e+06	2.41655e+07	1.38354e+07	1.22613e+07	1.59189e+07
Q9H2S6	Tenomodulin [OS=Homo sapiens]	21.58	6	FALSE		Peak Found	Peak Found	Peak Found	Peak Found	Not Found	Not Found	Not Found	Not Found	Peak Found	High	High	Not Found	Not Found	Not Found		67.5	15.2	17	13.8					53.5	1145.5	87.5					4.87677e+06	1.09842e+06	1.22916e+06	995656					3.86376e+06	8.27744e+07	6.32496e+06
Q9NRR1	Cytokine-like protein 1 [OS=Homo sapiens]	21.53	9	FALSE		Peak Found	High	Peak Found	Peak Found	Not Found	High	High	Peak Found	Peak Found	Peak Found	Peak Found	Peak Found	Peak Found	Peak Found		8.4	39.6	65.4	3.3		116.9	955.5	33.5	20.2	5.9	62.2	35	33.8	20.4		1.04803e+06	4.93696e+06	8.14843e+06	407278		1.45742e+07	1.1911e+08	4.17517e+06	2.51261e+06	731137	7.75933e+06	4.36822e+06	4.21465e+06	2.54127e+06
Q5JWF2-1	Guanine nucleotide-binding protein G(S) subunit alpha isoforms XLas [OS=Homo sapiens]	21.52	9	FALSE		Not Found	Peak Found	Peak Found	Peak Found	Peak Found	Peak Found	Peak Found	Not Found	Not Found	Not Found	Peak Found	Peak Found	Peak Found	High			58.3	139.5	125.6	49.5	271.2	299.4				103.1	68.6	93	191.8			386907	925519	833409	328378	1.7996e+06	1.98655e+06				683800	454846	616957	1.27247e+06
O75208-1	Ubiquinone biosynthesis protein COQ9, mitochondrial [OS=Homo sapiens]	21.46	6	FALSE		High	Not Found	Not Found	Not Found	Not Found	Peak Found	Not Found	Not Found	Not Found	Not Found	Not Found	Peak Found	Not Found	Peak Found		1285.6					32.8						18.4		63.2		4.74619e+07					1.21116e+06						680315		2.33265e+06
Q04446	1,4-alpha-glucan-branching enzyme [OS=Homo sapiens]	21.45	7	FALSE		Peak Found	Peak Found	High	Peak Found	Not Found	High	High	High	Not Found	Not Found	Peak Found	Peak Found	High	High		110.8	24.4	96.6	47.5		256.1	181.4	199.1			90.6	38.8	172.6	182.2		5.85257e+06	1.29168e+06	5.10495e+06	2.50747e+06		1.35327e+07	9.58691e+06	1.05187e+07			4.78675e+06	2.05168e+06	9.11885e+06	9.6252e+06
P62280	40S ribosomal protein S11 [OS=Homo sapiens]	21.45	10	FALSE		Peak Found	Peak Found	High	High	Peak Found	Peak Found	Peak Found	Peak Found	Peak Found	Peak Found	High	High	High	High		48.7	142.1	113.4	92.5	107.4	49.4				68.3	354.5	137.1	128.6	158		5.26133e+06	1.53335e+07	1.22405e+07	9.98106e+06	1.15902e+07	5.33141e+06				7.37761e+06	3.82672e+07	1.48015e+07	1.38768e+07	1.70573e+07
E9PAV3	Nascent polypeptide-associated complex subunit alpha, muscle-specific form [OS=Homo sapiens]	21.38	7	FALSE		High	Not Found	Peak Found	Not Found	Not Found	Not Found	Peak Found	Peak Found	Peak Found	Peak Found	Peak Found	High	Peak Found	Not Found		627.2		456				41.4	56.6	39.9	16.8	69.5	67.1	25.4			4.56669e+07		3.32042e+07				3.01574e+06	4.12059e+06	2.90594e+06	1.22417e+06	5.06326e+06	4.88879e+06	1.84822e+06
Q9NRN5-1	Olfactomedin-like protein 3 [OS=Homo sapiens]	21.33	9	FALSE		Peak Found	Peak Found	High	High	Not Found	Peak Found	Peak Found	Peak Found	Peak Found	Peak Found	High	High	Peak Found	Peak Found		6.9	82.2	87.8	219.4		28.8	63.8	168.3	95	29.9	331.7	120.8	122.9	42.5		474065	5.6694e+06	6.05222e+06	1.51321e+07		1.98744e+06	4.40012e+06	1.16034e+07	6.55227e+06	2.06373e+06	2.28761e+07	8.33408e+06	8.47585e+06	2.92754e+06
P61254	60S ribosomal protein L26 [OS=Homo sapiens]	21.29	10	FALSE		Peak Found	High	High	High	Not Found	High	Not Found	Not Found	Peak Found	Peak Found	High	High	High	High		71.9	43.4	51.3	95.9		97.5			55.7	23.3	263.8	120.7	278.5	298.1		3.95748e+06	2.38734e+06	2.82351e+06	5276176		5.36597e+06			3.0676e+06	1.28063e+06	1.45212e+07	6.64338e+06	1.53314e+07	1.64056e+07
P02745	Complement C1q subcomponent subunit A [OS=Homo sapiens]	21.12	8	FALSE		Not Found	Peak Found	Peak Found	Peak Found	Not Found	Peak Found	High	High	High	High	Peak Found	Peak Found	Peak Found	Peak Found			4.8	23.9	38.9		12.5	32.3	406.8	799	20.6	30.5	13.7	11.9	5.1			967962	4.83118e+06	7.86264e+06		2.53419e+06	6.53111e+06	8.22493e+07	1.61544e+08	4.15767e+06	6.16819e+06	2.77255e+06	2.41115e+06	1.0262e+06
Q8WUM4-2	Isoform 2 of Programmed cell death 6-interacting protein [OS=Homo sapiens]	21.1	9	FALSE		Peak Found	Peak Found	Peak Found	Peak Found	Peak Found	Peak Found	Not Found	Not Found	Not Found	Peak Found	Peak Found	High	High	High		14.8	23	66.1	45.9	20.1	123.2				10.8	358.7	182.7	279.6	275		1.07105e+06	1.66962e+06	4.78766e+06	3.32919e+06	1.45872e+06	8.92374e+06				780124	2.59913e+07	1.32418e+07	2.02633e+07	1.99279e+07
Q8IVN3	Musculoskeletal embryonic nuclear protein 1 [OS=Homo sapiens]	21.07	6	FALSE		High	Not Found	Not Found	Not Found	Not Found	Peak Found	Peak Found	Peak Found	Not Found	Not Found	High	Peak Found	Peak Found	High		1095					16.5	30.2	21.3			87.2	28	39.3	82.4		6.39774e+07					962062	1.7651e+06	1.24294e+06			5.09707e+06	1.63829e+06	2.29558e+06	4.81687e+06
Q13310-3	Isoform 3 of Polyadenylate-binding protein 4 [OS=Homo sapiens]	20.93	5	FALSE		High	Not Found	Not Found	Peak Found	Not Found	Not Found	Not Found	Not Found	Not Found	Not Found	Not Found	Not Found	Not Found	Peak Found		847.1			198										355		3.44096e+06			804156										1.44202e+06
O60493-1	sorting nexin-3 [OS=Homo sapiens]	20.85	11	FALSE		Peak Found	High	High	High	Not Found	High	Not Found	Not Found	Not Found	Peak Found	High	High	Peak Found	High		14.6	60.7	91.9	94.5		69.7				30.8	419.5	271	139	208.4		1.20744e+06	5.02825e+06	7.61375e+06	7.8353e+06		5.78105e+06				2.55342e+06	3.47673e+07	2.24586e+07	1.15175e+07	1.72733e+07
P23083	Ig heavy chain V-I region V35 [OS=Homo sapiens]	20.69	11	FALSE		Not Found	Peak Found	Peak Found	High	High	Not Found	Not Found	High	High	Not Found	Peak Found	Peak Found	High	Peak Found			54.2	116.6	114.4	79.7			176.2	329.9		198.7	85.7	183.2	61.5			1.58792e+06	3.41641e+06	3.35231e+06	2.33404e+06			5.16365e+06	9.66601e+06		5.82162e+06	2.51119e+06	5.36845e+06	1.80346e+06
P40429	60S ribosomal protein L13a [OS=Homo sapiens]	20.66	10	FALSE		Peak Found	Peak Found	Peak Found	High	Peak Found	High	Peak Found	Not Found	Not Found	Peak Found	High	High	Peak Found	High		14.3	42	91.8	90.6	65.4	103.2	67.4			36.2	411.1	86.8	109	282.2		1.23338e+06	3.62194e+06	7.91045e+06	7.80454e+06	5.63879e+06	8.89118e+06	5.81091e+06			3.11615e+06	3.54203e+07	7.48008e+06	9.39074e+06	2.43125e+07
Q07021	Complement component 1 Q subcomponent-binding protein, mitochondrial [OS=Homo sapiens]	20.61	6	FALSE		Not Found	Peak Found	High	High	Peak Found	High	Not Found	Not Found	Not Found	Not Found	Not Found	Peak Found	Not Found	Not Found			116	742.3	208.1	24	298.8						10.8					3.1186e+06	1.99543e+07	5.59394e+06	645249	8.03252e+06						289447
P58215	Lysyl oxidase homolog 3 [OS=Homo sapiens]	20.45	7	FALSE		Not Found	Peak Found	Peak Found	Peak Found	Not Found	Peak Found	High	Peak Found	Not Found	Not Found	Peak Found	Not Found	Not Found	Peak Found			80	107.8	76.4		72.6	895	78.8			61.8			27.6			2.78328e+06	3.75253e+06	2658713		2.52879e+06	3.11564e+07	2.74192e+06			2.15161e+06			961450
Q1KMD3	heterogeneous nuclear ribonucleoprotein U-like protein 2 [OS=Homo sapiens]	20.34	10	FALSE		Not Found	Peak Found	Peak Found	High	Not Found	Peak Found	Not Found	Not Found	Not Found	Not Found	High	High	High	High			24.1	87	116.7		75.6					431.4	210.8	173.4	281			879279	3.17168e+06	4.25177e+06		2.75327e+06					1.57195e+07	7.67992e+06	6.31725e+06	1.02374e+07
Q16527	Cysteine and glycine-rich protein 2 [OS=Homo sapiens]	20.19	7	FALSE		Not Found	High	High	High	Not Found	High	Peak Found	Peak Found	Peak Found	Peak Found	High	High	Peak Found	Peak Found			34.3	114.5	95.9		118.8	103.6	321.7	204.9	68.8	179	52.2	56.5	49.8			1.71402e+06	5.72408e+06	4.7938e+06		5.94349e+06	5.18316e+06	1.60891e+07	1.02478e+07	3.4393e+06	8.95356e+06	2.60947e+06	2.82541e+06	2.48883e+06
Q08257	Quinone oxidoreductase [OS=Homo sapiens]	20.14	6	FALSE		Peak Found	High	High	Peak Found	Peak Found	High	Peak Found	Not Found	Not Found	Peak Found	High	Peak Found	Peak Found	Peak Found		88.5	109.5	166.3	113.9	48.2	189.3	112.6			37.8	195.4	120.4	93.7	124.3		3.31343e+06	4.10144e+06	6.22526e+06	4266351	1.80515e+06	7.08864e+06	4.21531e+06			1.41656e+06	7.31819e+06	4.50679e+06	3.507e+06	4.65576e+06
P55290-4	Isoform 4 of Cadherin-13 [OS=Homo sapiens]	20.1	6	FALSE		Peak Found	Peak Found	Peak Found	Not Found	Not Found	High	Not Found	Peak Found	Peak Found	Peak Found	High	High	Peak Found	Peak Found		88.7	20.5	31.1					119.1	78.4	98.5	340.3	492.4	75.4	55.6		3.61467e+06	836168	1.26697e+06					4.85758e+06	3.19816e+06	4.01452e+06	1.38739e+07	2.0077e+07	3.07516e+06	2.26709e+06
Q5SSJ5-1	Heterochromatin protein 1-binding protein 3 [OS=Homo sapiens]	20.04	8	FALSE		Peak Found	Peak Found	Peak Found	Not Found	Peak Found	Peak Found	Not Found	Not Found	Not Found	Peak Found	High	High	Peak Found	High			5.9	12.1		4.2	23.6				17.9	460.8	44.8	46.4	784.5			233758	480390		165627	941085				711128	1.83572e+07	1.78439e+06	1.8467e+06	3.12526e+07
P07686	Beta-hexosaminidase subunit beta [OS=Homo sapiens]	19.92	7	FALSE		Not Found	Peak Found	Peak Found	High	Peak Found	Peak Found	Peak Found	Peak Found	Peak Found	Peak Found	Peak Found	High	High	High			32.6	40.5	85		16.7	259.9	216.8	135.5	101.3	150	133.6	140.5	87.5			2.60334e+06	3.23117e+06	6.78018e+06		1.32981e+06	2.07394e+07	1.73039e+07	1.08158e+07	8.08503e+06	1.19709e+07	1.06592e+07	1.1215e+07	6.98177e+06
P62266	40S ribosomal protein S23 [OS=Homo sapiens]	19.83	8	FALSE		Not Found	Peak Found	Peak Found	Peak Found	Peak Found	Peak Found	Not Found	Not Found	Not Found	Not Found	High	High	High	High			22.8	20.7	49.4	5.3	40.3					539.7	197.5	204.9	319.4			1.75102e+06	1.59214e+06	3.80448e+06	406891	3.10447e+06					4.15378e+07	1.52005e+07	1.57686e+07	2.45837e+07
Q15075	Early endosome antigen 1 [OS=Homo sapiens]	19.81	7	FALSE		Not Found	Peak Found	Peak Found	High	Not Found	Peak Found	Not Found	Not Found	Not Found	Not Found	High	Peak Found	Peak Found	High			58.5	86.3	99.2		88.8					524.6	247.3	113.2	182			2.03632e+06	3.0057e+06	3.45475e+06		3.09231e+06					1.82637e+07	8.60941e+06	3.94116e+06	6.33486e+06
P62910	60S ribosomal protein L32 [OS=Homo sapiens]	19.73	14	FALSE		Peak Found	Peak Found	Peak Found	High	Peak Found	Peak Found	Peak Found	Peak Found	Peak Found	Peak Found	High	High	High	High			165.3	248.9	89.9	185.4	175.6	40.6	199.6	60.2	11.7	92	37.3	34.6	58.8			1.14537e+08	1.72455e+08	6.22984e+07	1.28478e+08	1.21721e+08	2.81565e+07	1.38309e+08	4.17373e+07	8.10653e+06	6.37827e+07	2.58731e+07	2.39994e+07	4.07221e+07
Q9H4M9	EH domain-containing protein 1 [OS=Homo sapiens]	19.7	13	FALSE		Not Found	Not Found	Not Found	Not Found	Not Found	Not Found	Not Found	Not Found	Not Found	Not Found	Not Found	Not Found	High	High
O75367-1	Core histone macro-H2A.1 [OS=Homo sapiens]	19.57	9	FALSE		Peak Found	Peak Found	Peak Found	High	Peak Found	Peak Found	Peak Found	Not Found	Not Found	Peak Found	High	High	High	High		21.1	24.1	14.9	36.1	3	19.2	5.1			14.9	616.1	175	168.3	302.4		2.7593e+06	3.15595e+06	1.9484e+06	4.72456e+06	390341	2.511e+06	661458			1.95386e+06	8.06835e+07	2.29145e+07	2.20327e+07	3.95962e+07
Q9Y240	C-type lectin domain family 11 member A [OS=Homo sapiens]	19.57	13	FALSE		Peak Found	High	High	High	Not Found	High	High	High	Peak Found	Peak Found	Peak Found	Peak Found	Peak Found	Peak Found		5.6	31.5	45.3	40.7		98.3	775.8	313.9	60.2	8.4	9	4.1	3.7	3.6		1.29444e+06	7.32841e+06	1.05285e+07	9.4649e+06		2.28657e+07	1.80408e+08	7.29941e+07	1.39969e+07	1.94245e+06	2.08194e+06	959974	870355	838400
P55263-1	Adenosine kinase [OS=Homo sapiens]	19.45	7	FALSE		Peak Found	Peak Found	High	Peak Found	Peak Found	High	Peak Found	Peak Found	Peak Found	Peak Found	High	Peak Found	Peak Found	Peak Found		76	108.4	218.8	130.8	65.1	199.8	56.6	46.9	32.7	40.7	168.4	124	52	79.8		4.30139e+06	6.13533e+06	1.23815e+07	7.40071e+06	3.68243e+06	1.13088e+07	3.20289e+06	2.65171e+06	1.85075e+06	2.30323e+06	9.53033e+06	7.01994e+06	2.94296e+06	4.51896e+06
O75521	Enoyl-CoA delta isomerase 2, mitochondrial [OS=Homo sapiens]	19.38	5	FALSE		High	Peak Found	Peak Found	Peak Found	Peak Found	Not Found	Not Found	Not Found	Not Found	Peak Found	Peak Found	Peak Found	Peak Found	Peak Found		852.8	49.6	31.8	94.2	115					84.1	86.9	33.3	23.2	28.9		3.69723e+07	2.15196e+06	1.37882e+06	4.08448e+06	4.98733e+06					3.64454e+06	3.76771e+06	1.44401e+06	1.00698e+06	1.25426e+06
P30711	Glutathione S-transferase theta-1 [OS=Homo sapiens]	19.38	4	FALSE		High	Not Found	High	Not Found	Not Found	High	High	Not Found	Not Found	Not Found	Not Found	Not Found	Not Found	Not Found							1400															2.38823e+06
O95340-2	Isoform B of Bifunctional 3'-phosphoadenosine 5'-phosphosulfate synthase 2 [OS=Homo sapiens]	19.37	6	FALSE		Peak Found	Not Found	Peak Found	Peak Found	Not Found	Peak Found	High	High	Peak Found	Not Found	Peak Found	Peak Found	Peak Found	Not Found		86.1		39.1			91.8	571.4	553.8			57.9					1.93796e+06		879970			2.06685e+06	1.28665e+07	1.24703e+07			1.30299e+06
P84095	Rho-related GTP-binding protein RhoG [OS=Homo sapiens]	19.22	7	FALSE		Peak Found	Not Found	Peak Found	Not Found	Not Found	Peak Found	Not Found	Not Found	Not Found	Peak Found	Peak Found	Peak Found	Peak Found	High		164		46.7			76.1				106.9	369.6	236	151.7	249.1		1.85807e+06		529446			862949				1.21099e+06	4.18873e+06	2.67413e+06	1.7189e+06	2.82311e+06
P52907	F-actin-capping protein subunit alpha-1 [OS=Homo sapiens]	19.13	10	FALSE		Not Found	Peak Found	Peak Found	High	Not Found	Peak Found	Peak Found	Peak Found	Peak Found	Peak Found	Peak Found	High	Peak Found	High		87.6	59.2	121.7	132.3		119.8	44.2	62.5	41.7	21.3	237.4	135.1	179.8	157.4		1.84663e+07	1.2482e+07	2.56626e+07	2.78879e+07		2.52432e+07	9.31795e+06	1.31669e+07	8.7991e+06	4.4824e+06	5.00445e+07	2.84815e+07	3.78913e+07	3.31763e+07
Q9H1Z8	Augurin [OS=Homo sapiens]	18.85	14	FALSE		Peak Found	High	High	High	Peak Found	High	High	Peak Found	High	Not Found	Not Found	Not Found	Not Found	Not Found		67.7	64.4	218.1	21.4	1.1	283.3	663.2	61.3	19.6							3.95994e+07	3.76544e+07	1.27581e+08	1.25188e+07	619323	1.65697e+08	3.87892e+08	3.58426e+07	1.14672e+07
Q16629	serine/arginine-rich splicing factor 7 [OS=Homo sapiens]	18.84	6	FALSE		Not Found	Not Found	Not Found	Not Found	Not Found	Not Found	Not Found	Peak Found	Peak Found	Not Found	High	High	Peak Found	High									76.3	38		553	274.4	180.3	277.8									2.41785e+06	1.20544e+06		1.75215e+07	8.69503e+06	5.71383e+06	8.80209e+06
P62753	40S RIBOSOMAL PROTEIN S6 [OS=Homo sapiens]	18.79	8	FALSE		Not Found	High	High	High	Peak Found	Not Found	Not Found	Not Found	Not Found	Peak Found	High	High	High	Peak Found			47.2		43.5	2.8					6.4	680.4	123.6	201.1	295			1.03834e+06		955965	62107					140412	1.49611e+07	2.71868e+06	4.42117e+06	6.48759e+06
O43175	D-3-phosphoglycerate dehydrogenase [OS=Homo sapiens]	18.72	7	FALSE		Peak Found	Peak Found	High	High	Not Found	Peak Found	Not Found	Not Found	Not Found	Peak Found	Peak Found	Not Found	High	High		36.9	31.8	184.9	176.8		121.8				69.8	17.8		434.5	325.8		1.25322e+06	1.07899e+06	6.27808e+06	6.00454e+06		4.13493e+06				2.37138e+06	604766		1.47538e+07	1.10638e+07
Q14353-1	guanidinoacetate N-methyltransferase [OS=Homo sapiens]	18.69	5	FALSE		High	Not Found	Not Found	Peak Found	Peak Found	Not Found	Not Found	Not Found	Not Found	Peak Found	Peak Found	Not Found	Not Found	Not Found		1171			20.1	21.8					140.5	46.5					4.41068e+07			756280	822565					5.29166e+06	1.75296e+06
Q9NX63	MICOS complex subunit MIC19 [OS=Homo sapiens]	18.51	7	FALSE		High	Not Found	Peak Found	Peak Found	Not Found	Peak Found	Not Found	Not Found	Not Found	Not Found	Peak Found	Peak Found	Not Found	Peak Found		851.5		8.1	52.7		90.9					335.3	21		40.6		5.24073e+07		496194	3.24333e+06		5.59716e+06					2.06357e+07	1.29057e+06		2.49708e+06
P12107-2	Isoform B of Collagen alpha-1(XI) chain [OS=Homo sapiens]	18.42	6	FALSE		Peak Found	Not Found	Not Found	Not Found	Not Found	Peak Found	High	Not Found	Peak Found	Peak Found	Not Found	Peak Found	Peak Found	Peak Found		53.8					31.4	1088.5		60.8	28.5		34	46.7	56.3		1.84529e+06					1.07757e+06	3.73053e+07		2.083e+06	975791		1.16383e+06	1.59986e+06	1.92887e+06
P36969	Phospholipid hydroperoxide glutathione peroxidase, mitochondrial [OS=Homo sapiens]	18.38	10	FALSE		Peak Found	Peak Found	High	Peak Found	Peak Found	High	Not Found	Not Found	Not Found	Peak Found	High	Peak Found	High	High		49.8	32.8	105.9	83.1	42.8	129.2				11.6	187.7	91.8	385.8	279.3		4.75145e+06	3.1275e+06	1.01002e+07	7.92982e+06	4.08301e+06	1.23254e+07				1.10541e+06	1.79008e+07	8.75589e+06	3.6796e+07	2.66409e+07
Q15907	Ras-related protein Rab-11B [OS=Homo sapiens]	18.34	9	FALSE		Not Found	Peak Found	High	High	High	High	Peak Found	Peak Found	Peak Found	Peak Found	High	Peak Found	Peak Found	High			25.6	81.4	56.2	59.8	164.3	37.7	136.5	173.1	29.6	159.6	90.1	123.9	262.2			2.69756e+06	8.58959e+06	5.93585e+06	6.31166e+06	1.73484e+07	3.98264e+06	1.44087e+07	1.82761e+07	3.12779e+06	1.68466e+07	9.50977e+06	1.30844e+07	2.76782e+07
Q13557-11	Isoform Delta 11 of Calcium/calmodulin-dependent protein kinase type II subunit delta [OS=Homo sapiens]	18.33	6	FALSE		Peak Found	Peak Found	High	High	Not Found	High	Not Found	Not Found	Not Found	Not Found	High	Not Found	Peak Found	High		233.4	40.9	194.9	199.5		300.1					218		47.1	166.2		7.09538e+06	1.24325e+06	5.92581e+06	6.06637e+06		9.12353e+06					6.62621e+06		1.43095e+06	5.05184e+06
Q15185	Prostaglandin E synthase 3 [OS=Homo sapiens]	18.14	8	FALSE		High	Peak Found	Peak Found	Peak Found	Peak Found	Peak Found	High	High	Peak Found	Peak Found	High	Peak Found	High	High		69.2	14.6	39.6	35.1	12.6	19.9	49.8	33	21.5	47.3	437	221.5	190.2	208.7		9.62449e+06	2.0357e+06	5.50795e+06	4.87651e+06	1.74691e+06	2.76981e+06	6.92848e+06	4.59158e+06	2.99133e+06	6.57241e+06	6.07836e+07	3.08052e+07	2.64541e+07	2.90295e+07
Q9Y277-2	Isoform 2 of Voltage-dependent anion-selective channel protein 3 [OS=Homo sapiens]	18.13	9	FALSE		High	Not Found	High	High	Not Found	Not Found	Not Found	Not Found	Not Found	Not Found	Not Found	Not Found	Not Found	Not Found		1400															1.74933e+07
P80303	Nucleobindin-2 [OS=Homo sapiens]	18.08	6	FALSE		Peak Found	Peak Found	High	Peak Found	Not Found	Peak Found	High	Peak Found	Peak Found	Not Found	Peak Found	High	Peak Found	Not Found		39	75.8	228.9	133.2		25.6	321.2	118.4	146.9		186	108.6	16.4			1.93412e+06	3.75593e+06	1.13354e+07	6.59952e+06		1.26722e+06	1.59095e+07	5.86269e+06	7.27494e+06		9.21018e+06	5.37921e+06	812941
O95831-1	Apoptosis-inducing factor 1, mitochondrial [OS=Homo sapiens]	17.98	6	FALSE		High	Peak Found	Peak Found	Peak Found	Peak Found	Peak Found	Not Found	Peak Found	Peak Found	Peak Found	Peak Found	Peak Found	Peak Found	Peak Found		707.8	16.3	15.1	13.2	10.3	17.4		16.9	158.1	30.6	134.8	36.5	111.8	131.3		5.96737e+07	1.37138e+06	1.27422e+06	1.11622e+06	869014	1.46363e+06		1.42674e+06	1.3327e+07	2.57748e+06	1.1363e+07	3.07306e+06	9.42593e+06	1.10698e+07
P11171-1	protein 4.1 [OS=Homo sapiens]	17.92	10	FALSE		Peak Found	High	High	Peak Found	High	Peak Found	Peak Found	Peak Found	High	High	Peak Found	Peak Found	Peak Found	Peak Found		11.9	94.5	179.8	67.1	259.9	31.3	16.3	34.3	51.6	273.6	51.5	113	96	119.1		828627	6.60133e+06	1.25569e+07	4.69026e+06	1.81556e+07	2.18702e+06	1.1374e+06	2.39465e+06	3.60713e+06	1.91149e+07	3.59568e+06	7.89608e+06	6.70832e+06	8.32114e+06
P15927-3	Isoform 3 of Replication protein A 32 kDa subunit [OS=Homo sapiens]	17.79	6	FALSE		Not Found	Peak Found	Peak Found	High	Not Found	Peak Found	Not Found	Not Found	Not Found	Not Found	High	High	High	Peak Found			161.2	146.3	317.8		50.5					208.1	141.3	230	144.8			1.13655e+06	1.03143e+06	2.24082e+06		356106					1.4676e+06	996381	1.62213e+06	1.02072e+06
Q13423	NAD(P) transhydrogenase, mitochondrial [OS=Homo sapiens]	17.69	6	FALSE		High	Peak Found	Peak Found	Peak Found	Peak Found	Peak Found	Peak Found	Peak Found	Peak Found	Not Found	Peak Found	Peak Found	Peak Found	Peak Found		608.9	42.9	36.4	25.6	10.2	42.5	358.5	114.1	34.8		58	36.6	4	27.7		5.05364e+07	3.55849e+06	3.01777e+06	2.12695e+06	843539	3.52846e+06	2.97543e+07	9.47101e+06	2.88539e+06		4.81255e+06	3.03871e+06	330704	2.29942e+06
O15144	Actin-related protein 2/3 complex subunit 2 [OS=Homo sapiens]	17.61	8	FALSE		Not Found	High	High	High	Peak Found	Peak Found	Peak Found	Peak Found	Peak Found	Peak Found	High	High	Peak Found	Peak Found			103.9	215	109.6	38	122.7	20.9	85.7	78.2	61.2	276.7	147.9	81.6	58.6			1.38162e+07	2.85839e+07	14567105	5.05169e+06	1.63199e+07	2.78058e+06	1.13913e+07	1.0398e+07	8.14229e+06	3.67876e+07	1.96582e+07	1.08514e+07	7.79407e+06
P51149	ras-related protein Rab-7a [OS=Homo sapiens]	17.54	8	FALSE		Peak Found	High	High	Peak Found	Peak Found	High	Peak Found	Peak Found	Not Found	Not Found	High	Peak Found	Peak Found	High		186.2	41.9	104.3	58.1	39.6	150.1	22.8	26.9			230.6	19.5	171.7	348.3		1.19728e+07	2.69208e+06	6.70696e+06	3.73394e+06	2.54616e+06	9.65127e+06	1.46685e+06	1.73265e+06			1.48306e+07	1.2543e+06	1.10399e+07	2.23932e+07
P62333	26S protease regulatory subunit 10B [OS=Homo sapiens]	17.46	5	FALSE		High	Not Found	High	High	Not Found	Peak Found	Not Found	Not Found	Not Found	Not Found	High	Peak Found	Peak Found	Peak Found		286.6		87.7	112.5		176					264.2	159.7	183.6	129.8		8.16354e+06		2.49691e+06	3.20348e+06		5.01179e+06					7.52391e+06	4.5475e+06	5.23049e+06	3.69694e+06
Q9UHP9	Small muscular protein [OS=Homo sapiens]	17.36	4	FALSE		High	Peak Found	Not Found	Not Found	Not Found	Not Found	Not Found	Not Found	Not Found	Peak Found	Peak Found	Peak Found	Peak Found	Peak Found		874	6.5								11.7	204.3	129.5	101.2	72.7		7.32035e+07	546122								981288	1.71151e+07	1.08437e+07	8.47718e+06	6.09008e+06
O43181	NADH dehydrogenase [ubiquinone] iron-sulfur protein 4, mitochondrial [OS=Homo sapiens]	17.35	5	FALSE		High	Not Found	Not Found	Peak Found	Not Found	Not Found	Not Found	Not Found	Not Found	Not Found	Not Found	Not Found	Not Found	Not Found		1386.5			13.5												5.91219e+07			574732
P00750-1	Tissue-type plasminogen activator [OS=Homo sapiens]	17.3	8	FALSE		Peak Found	High	High	High	High	High	Peak Found	Peak Found	Peak Found	Not Found	Peak Found	Not Found	Peak Found	Peak Found		144.3	29.6	242	237.1	35.8	248.1	40.5	217.4	172.9		13.6		8.3	10.4		6.47808e+06	1.32752e+06	1.08635e+07	1.06423e+07	1.60758e+06	1.11362e+07	1.81655e+06	9.75699e+06	7.76151e+06		612691		374041	468177
Q15746-1	Myosin light chain kinase, smooth muscle [OS=Homo sapiens]	17.25	8	FALSE		Not Found	Not Found	Not Found	Not Found	Not Found	Not Found	Not Found	Not Found	Not Found	High	High	Peak Found	High	High											73	355.3	98.9	330.4	542.4											2.69553e+06	1.31264e+07	3.65295e+06	1.22078e+07	2.00382e+07
Q99538	Legumain [OS=Homo sapiens]	17.08	4	FALSE		Not Found	Peak Found	Peak Found	Peak Found	Peak Found	Peak Found	Not Found	Not Found	Not Found	Peak Found	High	High	High	High			72.9	85.6	207.3	30.9	86.1				39.9	199.5	166.1	268.2	243.4			2.8392e+06	3.33455e+06	8.07688e+06	1.20375e+06	3.35621e+06				1.55467e+06	7.77154e+06	6.47188e+06	1.04506e+07	9.48365e+06
P17980	26S protease regulatory subunit 6A [OS=Homo sapiens]	17.06	6	FALSE		Peak Found	Peak Found	High	High	Peak Found	High	Not Found	Not Found	Not Found	Peak Found	Peak Found	Peak Found	Peak Found	High		83.2	108.1	114	191.8	28.2	141.6				33.7	123.7	170.5	200.5	204.7		2.15314e+06	2.79829e+06	2.94969e+06	4.96449e+06	730942	3.66382e+06				872668	3.20103e+06	4.41346e+06	5.18932e+06	5.29844e+06
Q8NC51-1	Plasminogen activator inhibitor 1 RNA-binding protein [OS=Homo sapiens]	16.93	4	FALSE		Not Found	Peak Found	Peak Found	Peak Found	Not Found	Peak Found	Not Found	Not Found	Not Found	Peak Found	High	High	High	High			64.6	131.2	67.9		97.1				32.4	441.2	160.7	192.8	212			827821	1.68168e+06	870484		1.24488e+06				415601	5.65462e+06	2.05896e+06	2.47118e+06	2.71696e+06
P84103	Serine/arginine-rich splicing factor 3 [OS=Homo sapiens]	16.81	7	FALSE		Peak Found	Peak Found	Peak Found	Peak Found	Peak Found	Not Found	Not Found	Peak Found	Not Found	Peak Found	High	High	Peak Found	Peak Found		38.4	158.6	81.5	170.6	74.6			14.9		41.4	264.6	211.5	150.2	193.7		4.23829e+06	1.75189e+07	9.00043e+06	18848940	8.24011e+06			1.64927e+06		4.56995e+06	2.92288e+07	2.33639e+07	1.65977e+07	2.13999e+07
Q86TC9-1	Myopalladin [OS=Homo sapiens]	16.7	5	FALSE		High	Peak Found	Peak Found	Peak Found	Not Found	Not Found	Not Found	Not Found	Not Found	Not Found	Not Found	Not Found	Not Found	Peak Found		106.4	420.5	154.7	9.7										708.8		3.41219e+06	1.34852e+07	4.96253e+06	309983										2.27322e+07
O15273	Telethonin [OS=Homo sapiens]	16.65	5	FALSE		High	Not Found	Not Found	Not Found	Not Found	Not Found	Not Found	Not Found	Not Found	Not Found	Not Found	Not Found	Peak Found	Not Found		1289.2												110.8			4.41943e+07												3.79984e+06
P00390	Glutathione reductase, mitochondrial [OS=Homo sapiens]	16.63	5	FALSE		Peak Found	Peak Found	Peak Found	High	Peak Found	Peak Found	Not Found	Not Found	Not Found	Not Found	High	Peak Found	Peak Found	Peak Found		163.3	34.2	71.3	145.5	35.4	97.3					457.3	163	80.9	151.9		6.2617e+06	1.31045e+06	2.73285e+06	5.5801e+06	1.35565e+06	3.72929e+06					1.75347e+07	6.25054e+06	3.10121e+06	5.82511e+06
P60866-2	Isoform 2 of 40S ribosomal protein S20 [OS=Homo sapiens]	16.56	8	FALSE		Peak Found	Peak Found	High	High	Not Found	High	Not Found	Not Found	Not Found	Peak Found	Peak Found	High	High	High		33.4	49.6	95.9	111.9		88.7				8.8	349.8	170.5	210.9	280.5		5.76448e+06	8.55536e+06	1.65332e+07	1.9283e+07		1.52912e+07				1.51092e+06	6.0305e+07	2.94016e+07	3.63519e+07	4.8361e+07
P14621	Acylphosphatase-2 [OS=Homo sapiens]	16.55	5	FALSE		High	Peak Found	Peak Found	Peak Found	Peak Found	Peak Found	Not Found	Not Found	Not Found	Not Found	Peak Found	Peak Found	Peak Found	Peak Found		1114.9	9.9	20.7	27.1	10.5	29.6					63.7	31.1	30.4	62.1		9.82849e+07	875045	1.82515e+06	2.38694e+06	923946	2.61118e+06					5.61819e+06	2.73807e+06	2.6815e+06	5.47839e+06
P24539	ATP synthase F(0) complex subunit B1, mitochondrial [OS=Homo sapiens]	16.53	5	FALSE		High	Not Found	Not Found	Peak Found	Not Found	Peak Found	Not Found	Not Found	Not Found	Not Found	Peak Found	Peak Found	Peak Found	High		889.5			14.6		35.9					199.8	38.2	69.5	152.4		2.5136e+07			412984		1.01437e+06					5.64726e+06	1.08024e+06	1.96528e+06	4.30759e+06
P20962	Parathymosin [OS=Homo sapiens]	16.51	8	FALSE		Peak Found	Peak Found	High	Peak Found	Peak Found	Peak Found	Peak Found	High	Peak Found	Peak Found	High	High	High	High		76.6		18.1	14.7			159.9	354.2	107.1		246.9	223.2	136.8	62.5		3.18651e+06		752949	613009			6.65627e+06	1.47421e+07	4.45706e+06		1.02776e+07	9.29243e+06	5.69585e+06	2.60181e+06
Q9NPC6	myozenin-2 [OS=Homo sapiens]	16.47	6	FALSE		High	Not Found	Peak Found	Peak Found	Peak Found	Peak Found	Not Found	Not Found	Not Found	Peak Found	Peak Found	Not Found	Not Found	Not Found		1282.1		14.9	10.5	10.4	50				14.6	17.4					6.14086e+07		711676	502335	499737	2.3965e+06				701476	834671
Q13510-2	Isoform 2 of Acid ceramidase [OS=Homo sapiens]	16.47	5	FALSE		Not Found	Peak Found	High	Peak Found	Peak Found	High	Not Found	Not Found	Not Found	Not Found	Peak Found	Peak Found	High	Peak Found			53.1	409.6	129.1	43.7	238.4					46.7	96	171.8	211.6			1.2751e+06	9.83521e+06	3.10035e+06	1.04898e+06	5.72579e+06					1.12095e+06	2.30544e+06	4.12572e+06	5.08078e+06
Q07955-1	Serine/arginine-rich splicing factor 1 [OS=Homo sapiens]	16.44	7	FALSE		Not Found	Peak Found	Peak Found	Peak Found	Peak Found	Not Found	Peak Found	Peak Found	Not Found	Peak Found	High	High	High	High			9.6	106.6	100.1	64.4		63.2	129.8		13	418.2	242.3	81.3	171.7			283345	3.16133e+06	2.96783e+06	1.90968e+06		1.87295e+06	3.84931e+06		385104	1.24017e+07	7.18632e+06	2.40974e+06	5.09212e+06
Q9NVD7	alpha-parvin [OS=Homo sapiens]	16.4	5	FALSE		Peak Found	Peak Found	Peak Found	Peak Found	Peak Found	Peak Found	Peak Found	Peak Found	Peak Found	High	High	Peak Found	High	High		14.2	19.7	112.5	56.2	20.8	189.1	13.1	85.4	152.3	38.6	168.9	83.9	183.8	261.5		941122	1.30147e+06	7.43643e+06	3.71513e+06	1.37256e+06	1.24934e+07	867198	5.64414e+06	1.00666e+07	2.54912e+06	1.1159e+07	5.54653e+06	1.21452e+07	1.72774e+07
Q9UN36-1	Protein NDRG2 [OS=Homo sapiens]	16.39	6	FALSE		High	Peak Found	High	Peak Found	Peak Found	High	Peak Found	Not Found	Not Found	Not Found	Peak Found	Peak Found	Peak Found	High		187.9	21.1	229.5	109	27.4	298.1	28.9				268.1	17.6	33.4	179.1		1.05643e+07	1.18394e+06	1.29033e+07	6.1295e+06	1.53959e+06	1.67612e+07	1.6278e+06				1.50786e+07	992357	1.87778e+06	1.00699e+07
P01033	Metalloproteinase inhibitor 1 [OS=Homo sapiens]	16.35	5	FALSE		Peak Found	Not Found	Peak Found	Not Found	Not Found	Peak Found	High	High	Peak Found	Not Found	Peak Found	Not Found	Not Found	Not Found		47.9		33.7			36.3	597.2	519.7	111.6		53.6					3.42286e+06		2.41046e+06			2.59521e+06	4.27018e+07	3.71624e+07	7.98378e+06		3.83501e+06
Q16082	Heat shock protein beta-2 [OS=Homo sapiens]	16.31	4	FALSE		High	Not Found	Peak Found	Not Found	Not Found	Not Found	Not Found	Not Found	Not Found	Not Found	Not Found	Peak Found	Not Found	Not Found		1346.3		24.2									29.5				2.43971e+07		438751									534080
P17612	cAMP-dependent protein kinase catalytic subunit alpha [OS=Homo sapiens]	16.3	5	FALSE		High	Not Found	High	Peak Found	Peak Found	High	Peak Found	Peak Found	Not Found	Not Found	Peak Found	Not Found	Peak Found	High		410.2		55	21.1	3.8	174.7	91.8	249.1			114.3		174	106		1.82402e+07		2.4456e+06	938456	166909	7.76971e+06	4.08397e+06	1.10743e+07			5.08104e+06		7.7367e+06	4.71247e+06
P25789	Proteasome subunit alpha type-4 [OS=Homo sapiens]	16.3	7	FALSE		Peak Found	High	High	High	High	Peak Found	Peak Found	Peak Found	Peak Found	Peak Found	Peak Found	Peak Found	Peak Found	Peak Found		144.5	118.9	247.9	142.7	79.3	128.9	61.7	28.3	27.2	49.4	151.7	42.6	97.8	78.9		8.03832e+06	6.61481e+06	1.37875e+07	7.9385e+06	4.41207e+06	7.17028e+06	3.43413e+06	1.57576e+06	1.51266e+06	2.75043e+06	8.43867e+06	2.36792e+06	5.43995e+06	4.38879e+06
O76076	WNT1-inducible-signaling pathway protein 2 [OS=Homo sapiens]	16.24	4	FALSE		Not Found	Not Found	Peak Found	Not Found	Not Found	Not Found	Not Found	Not Found	Not Found	Peak Found	Peak Found	High	High	Peak Found				82.2							69.9	181.2	266.6	515.9	284.2				3.52314e+06							2.99571e+06	7.76905e+06	1.14289e+07	2.21125e+07	1.2182e+07
Q9H223	EH domain-containing protein 4 [OS=Homo sapiens]	16.22	16	FALSE		Not Found	Not Found	Not Found	Not Found	Peak Found	Peak Found	Not Found	Not Found	Not Found	Not Found	High	Peak Found	High	High						114.3	109.3					492.4	133.6	218.1	332.3						1.4894e+06	1.42363e+06					6.41671e+06	1.74031e+06	2.8425e+06	4.32988e+06
Q8N142-1	Adenylosuccinate synthetase isozyme 1 [OS=Homo sapiens]	16.06	7	FALSE		High	Not Found	Not Found	Not Found	Not Found	Not Found	Peak Found	Peak Found	Not Found	Not Found	Not Found	Not Found	Peak Found	Not Found		1301.8						60.3	11.8					26			2.72577e+07						1.26343e+06	247864					545151
O95810	Serum deprivation-response protein [OS=Homo sapiens]	16.02	7	FALSE		Peak Found	Peak Found	Peak Found	Peak Found	Not Found	High	Peak Found	Peak Found	Peak Found	Peak Found	Peak Found	Peak Found	High	High		29.3	23.5	32.2	14.5		48.3				113.2	84.8	43.1	593	418.1		1.67088e+06	1.33711e+06	1.83352e+06	827891		2.75024e+06				6.44899e+06	4.8296e+06	2.45168e+06	3.37698e+07	2.38096e+07
P26440	Isovaleryl-CoA dehydrogenase, mitochondrial [OS=Homo sapiens]	16	5	FALSE		Not Found	High	High	Peak Found	Not Found	High	Not Found	Not Found	Not Found	Not Found	Not Found	Not Found	Peak Found	Peak Found			240.9	349.6	484									129.7	195.7			567164	822994	1.13933e+06									305325	460754
P55735-3	Isoform 3 of Protein SEC13 homolog [OS=Homo sapiens]	15.95	5	FALSE		Peak Found	Peak Found	High	High	Not Found	Not Found	Not Found	Not Found	Not Found	Not Found	Peak Found	Not Found	Peak Found	Peak Found		345.9	112	171.7	368.5							125.7		112.7	163.4		6.36645e+06	2.06203e+06	3.16009e+06	6783182							2.31372e+06		2.074e+06	3.00833e+06
P51970	NADH dehydrogenase [ubiquinone] 1 alpha subcomplex subunit 8 [OS=Homo sapiens]	15.94	5	FALSE		High	Peak Found	Not Found	Peak Found	Not Found	Not Found	Not Found	Not Found	Not Found	Peak Found	Peak Found	Not Found	Peak Found	Not Found		1120.5	12.9		16.3						43.1	184.6		22.6			3.08225e+07	354277		448133						1.18589e+06	5.07761e+06		621414
Q96FW1	Ubiquitin thioesterase otub1 [OS=Homo sapiens]	15.9	6	FALSE		Not Found	Peak Found	High	Peak Found	Peak Found	High	Not Found	Not Found	Not Found	Peak Found	Peak Found	Not Found	High	High			86.7	262.8	144.3	62.4	195.3				37	191.3		187.6	232.6			1.54778e+06	4.68964e+06	2.57509e+06	1.11371e+06	3.48433e+06				660355	3.41414e+06		3.3473e+06	4.15092e+06
P39023	60S ribosomal protein L3 [OS=Homo sapiens]	15.81	18	FALSE		Peak Found	Peak Found	Peak Found	Peak Found	Peak Found	High	Peak Found	Peak Found	Peak Found	Peak Found	High	High	High	High		22.6	30.9	48.1	79.5	21.9	69	33.8	29.3	13.3	30.1	472.4	125.3	155.5	268.4		4.4585e+06	6.09159e+06	9.48779e+06	1.56924e+07	4.32367e+06	1.36139e+07	6.6652e+06	5.77874e+06	2.62699e+06	5.94428e+06	9.32274e+07	2.47302e+07	3.0693e+07	5.29775e+07
P83731	60S ribosomal protein L24 [OS=Homo sapiens]	15.78	11	FALSE		Peak Found	Peak Found	Peak Found	High	Peak Found	Peak Found	Peak Found	Peak Found	Peak Found	Peak Found	High	Peak Found	Peak Found	High		41.8	17.6	35.1	58.7	1.9	52.1	4.2	7.8	2.5	2.6	563.3	106.6	158.1	347.7		3.37278e+06	1.41856e+06	2.83635e+06	4.73419e+06	151856	4.20774e+06	336893	632008	200814	211094	4.54633e+07	8.60171e+06	1.27629e+07	2.80623e+07
O00487	26S proteasome non-ATPase regulatory subunit 14 [OS=Homo sapiens]	15.69	6	FALSE		Peak Found	Peak Found	High	High	Peak Found	High	Not Found	Not Found	Not Found	Not Found	High	Peak Found	High	High		100.2	97.5	153.7	206.9	50.5	150					104.9	103.4	128.2	304.7		1.51707e+06	1.47588e+06	2.32684e+06	3131615	764482	2.27e+06					1.58856e+06	1.56585e+06	1.94104e+06	4.61203e+06
Q9UBG0	C-type mannose receptor 2 [OS=Homo sapiens]	15.58	4	FALSE		Not Found	Peak Found	Peak Found	High	Not Found	Peak Found	Not Found	Not Found	Not Found	Not Found	High	Peak Found	Peak Found	Peak Found			24.4	55.2	317.5		42.8					583.2	21.5	134.6	220.9			506579	1.14549e+06	6.59265e+06		888635					1.21089e+07	445744	2.79485e+06	4.58675e+06
O00483	Cytochrome c oxidase subunit NDUFA4 [OS=Homo sapiens]	15.56	4	FALSE		High	Peak Found	Peak Found	Peak Found	Not Found	Peak Found	Peak Found	Peak Found	Not Found	Not Found	Peak Found	Peak Found	Peak Found	Peak Found		833.5	18.9	28.7	28.6		19.8	82.1	111			135.2	44.5	31.4	66.4		7.05135e+07	1.59535e+06	2.4237e+06	2417135		1.67379e+06	6.94722e+06	9.38921e+06			1.14358e+07	3.76113e+06	2.65674e+06	5.6194e+06
P21281	V-type proton ATPase subunit B, brain isoform [OS=Homo sapiens]	15.51	6	FALSE		Peak Found	High	High	High	Peak Found	High	Peak Found	Not Found	Not Found	Not Found	High	Peak Found	Peak Found	Peak Found		349.1	36.1	229	83.5	10	121.8	48.8				313.5	82.1	60.6	65.4		1.33815e+07	1.38304e+06	8.77694e+06	3.20037e+06	384792	4.66744e+06	1.8723e+06				1.20169e+07	3.14641e+06	2.32165e+06	2.50785e+06
P29590	Protein PML [OS=Homo sapiens]	15.5	4	FALSE		Not Found	Not Found	Peak Found	Peak Found	Not Found	Peak Found	Not Found	Not Found	Not Found	Not Found	High	Peak Found	High	High				50.5	52.2		80.2					436.8	159.4	202.4	418.5				835393	864176		1.32766e+06					7.23117e+06	2.63866e+06	3.35097e+06	6.92716e+06
P00492	Hypoxanthine-guanine phosphoribosyltransferase [OS=Homo sapiens]	15.49	8	FALSE		Not Found	Peak Found	High	High	High	High	Peak Found	Peak Found	Peak Found	High	Peak Found	Peak Found	Not Found	High			111.1	168	69.5	130.2	167.1	122.4	147	76.7	137	237	15.6		18.4			4.30333e+06	6.50714e+06	2.69265e+06	5.0413e+06	6.46951e+06	4.74051e+06	5.69204e+06	2.96934e+06	5.30669e+06	9.17691e+06	606016		713600
Q96I99-1	Succinyl-CoA ligase [GDP-forming] subunit beta, mitochondrial [OS=Homo sapiens]	15.43	10	FALSE		High	Peak Found	Peak Found	High	Not Found	High	Not Found	Not Found	Not Found	Not Found	High	Peak Found	High	High		200.7	41.7	113.8	153.9		173.6					145.1	103.6	223.3	244.1		7.37643e+06	1.53403e+06	4.18288e+06	5.65677e+06		6.38059e+06					5.33417e+06	3.80734e+06	8.20783e+06	8.97022e+06
P56556	NADH dehydrogenase [ubiquinone] 1 alpha subcomplex subunit 6 [OS=Homo sapiens]	15.39	5	FALSE		High	Peak Found	Peak Found	Peak Found	Not Found	Peak Found	Not Found	Not Found	Not Found	Not Found	Peak Found	Peak Found	Not Found	Peak Found		772	24	13.3	101.2		8.6					245.3	135.7		100		5.77357e+07	1.79547e+06	998230	7.56519e+06		640898					1.83419e+07	1.01449e+07		7.47865e+06
P23381	Tryptophan--tRNA ligase, cytoplasmic [OS=Homo sapiens]	15.37	6	FALSE		Peak Found	Not Found	Peak Found	High	Not Found	Peak Found	Not Found	Not Found	Not Found	Peak Found	High	High	High	High		85.4		80.7	106.3		92.5				22.6	371.8	133.6	245.1	262.1		2.6176e+06		2.47487e+06	3.25921e+06		2.83598e+06				692397	1.1401e+07	4.09576e+06	7.51678e+06	8.0389e+06
Q9Y4Y9	U6 snRNA-associated Sm-like protein LSm5 [OS=Homo sapiens]	15.36	3	FALSE		Not Found	High	High	High	Not Found	Not Found	Not Found	Not Found	Not Found	Not Found	Not Found	Not Found	Not Found	Not Found			276.3	569.8	553.9													708320	1.46101e+06	1.42031e+06
P62913	60S ribosomal protein L11 [OS=Homo sapiens]	15.34	5	FALSE		Peak Found	Peak Found	High	High	Peak Found	Peak Found	Not Found	Not Found	Not Found	Not Found	High	Peak Found	Peak Found	High		37.6	59.4	112.9	166.2	10.7	99.4					413.6	169.5	115.9	214.7		2.77453e+06	4.38199e+06	8.33304e+06	1.22586e+07	790709	7.33425e+06					3.05142e+07	1.25038e+07	8.55434e+06	1.58422e+07
O00303	Eukaryotic translation initiation factor 3 subunit F [OS=Homo sapiens]	15.34	4	FALSE		Not Found	Peak Found	High	High	Peak Found	High	Not Found	Not Found	Not Found	Peak Found	Not Found	Peak Found	Not Found	Not Found			125.4	420.7	326	27.4	385.8				16		98.8					687501	2.30712e+06	1.78746e+06	150043	2.11585e+06				87549.7		541783
P23109	AMP deaminase 1 [OS=Homo sapiens]	15.14	4	FALSE		High	Not Found	Peak Found	Peak Found	Peak Found	Peak Found	Not Found	Peak Found	Peak Found	Peak Found	Peak Found	Not Found	Not Found	Not Found		326.9							203.1	870							2.66967e+07							1.65836e+07	7.10422e+07
O95394-4	Isoform 3 of Phosphoacetylglucosamine mutase [OS=Homo sapiens]	15.01	3	FALSE		Not Found	High	High	High	Not Found	Not Found	Not Found	Peak Found	Not Found	Not Found	Not Found	Not Found	Not Found	Not Found			589.5						810.5									361500						496995
O43678	NADH dehydrogenase [ubiquinone] 1 alpha subcomplex subunit 2 [OS=Homo sapiens]	14.99	4	FALSE		High	Not Found	Peak Found	Peak Found	Not Found	Not Found	Not Found	Not Found	Not Found	Not Found	Peak Found	Peak Found	Peak Found	Not Found		1254.9		25.3	26.6							41.6	23	28.8			5.39664e+07		1.08593e+06	1.14334e+06							1.78728e+06	987336	1.23784e+06
P22792	Carboxypeptidase n subunit 2 [OS=Homo sapiens]	14.98	4	FALSE		Not Found	High	High	Not Found	High	High	Peak Found	Peak Found	Not Found	Peak Found	Peak Found	Peak Found	Not Found	Peak Found			299.4	163.8		250.8	121.2	84.8	78.7		246.8	28.8	30		95.7			4.10178e+06	2.24436e+06		3.43526e+06	1.65975e+06	1.16119e+06	1.07851e+06		3.38074e+06	394026	410822		1.31138e+06
P28906	Hematopoietic progenitor cell antigen CD34 [OS=Homo sapiens]	14.92	5	FALSE		Not Found	Not Found	Not Found	Peak Found	Not Found	Peak Found	Not Found	Not Found	Not Found	Peak Found	High	High	High	Peak Found					24.5		4.7				10.5	408.5	323.3	438.7	189.8					474738		92044.6				202930	7.92123e+06	6.27061e+06	8.50757e+06	3.68137e+06
O14949	Cytochrome b-c1 complex subunit 8 [OS=Homo sapiens]	14.86	5	FALSE		High	Not Found	Not Found	Not Found	Not Found	Not Found	Not Found	Not Found	Peak Found	Not Found	Not Found	Not Found	Not Found	Peak Found		1237.8								84.8					77.4		2.59102e+07								1.77591e+06					1.6204e+06
Q6P0A1	Protein FAM180B [OS=Homo sapiens]	14.85	4	FALSE		Peak Found	Peak Found	Not Found	Peak Found	Peak Found	Not Found	Peak Found	Peak Found	Not Found	Not Found	Peak Found	High	Peak Found	Not Found		1050.3	26		15.9	9.6		22.6	16.3			58.4	130.5	70.5			8.71809e+07	2.15416e+06		1.3181e+06	796122		1.87339e+06	1.35321e+06			4.84873e+06	1.08296e+07	5.85074e+06
Q13200	26S proteasome non-ATPase regulatory subunit 2 [OS=Homo sapiens]	14.72	5	FALSE		Peak Found	Peak Found	High	Peak Found	Peak Found	High	Not Found	Not Found	Not Found	Peak Found	High	High	Peak Found	High		146.5	69	249.8	123.9	120.1	239.4				50	182.5	84.9	32.8	101		1.5151e+06	714220	2.58453e+06	1281914	1.24223e+06	2.47693e+06				516987	1.88793e+06	878537	339579	1.04462e+06
Q9UGI8	Testin [OS=Homo sapiens]	14.67	5	FALSE		Not Found	Peak Found	Peak Found	Not Found	Peak Found	Peak Found	Not Found	Not Found	Peak Found	Peak Found	High	High	High	High			90.5	87.3		119.9	57.1			44.5	310.4	253.1	169.8	125.2	142.2			4.8953e+06	4.7262e+06		6.48712e+06	3.08981e+06			2.4098e+06	1.68e+07	1.36983e+07	9.19198e+06	6.77387e+06	7.6959e+06
P31942	Heterogeneous nuclear ribonucleoprotein H3 [OS=Homo sapiens]	14.66	5	FALSE		Not Found	Peak Found	High	Peak Found	Peak Found	Peak Found	Peak Found	Peak Found	Peak Found	Peak Found	Peak Found	High	Peak Found	Peak Found			49.8	106.1	104.8	47.3	119.7	315.1	183.4	8.5	35	137.5	135.6	76.1	81.1			5.1052e+06	1.08747e+07	1.07433e+07	4.85489e+06	1.22774e+07	3.23108e+07	1.88049e+07	874110	3.58374e+06	1.40966e+07	1.39078e+07	7.80635e+06	8.31295e+06
P47914	60S ribosomal protein L29 [OS=Homo sapiens]	14.64	10	FALSE		Peak Found	Peak Found	Peak Found	High	Peak Found	Peak Found	Peak Found	Peak Found	Peak Found	Peak Found	High	High	High	High		48.4	44.4	44	66.4	8.7	46.8	21	16.9	15.7	16	443	125.8	180.4	322.6		5.3225e+06	4.88006e+06	4.8447e+06	7.30428e+06	951632	5.15222e+06	2.30478e+06	1.85474e+06	1.72938e+06	1.76218e+06	4.87271e+07	1.38337e+07	1.9843e+07	3.54865e+07
Q02952-1	A-kinase anchor protein 12 [OS=Homo sapiens]	14.61	4	FALSE		Not Found	Not Found	Peak Found	Peak Found	Peak Found	High	Peak Found	Not Found	Peak Found	Peak Found	Peak Found	Peak Found	High	High				158.8	75	14.6	198	28.5		34.2	18.4	222.6	100.2	316.4	233.3				4.83768e+06	2.28383e+06	445134	6.03075e+06	869155		1.04113e+06	561333	6.78162e+06	3.05325e+06	9.63907e+06	7.10733e+06
P62244	40S ribosomal protein S15a [OS=Homo sapiens]	14.58	8	FALSE		Peak Found	High	High	High	High	Peak Found	Peak Found	Peak Found	Peak Found	Peak Found	Peak Found	High	High	Peak Found		40.2	107.4	168.3	160.4	94.4	92.8	37.9	32.3	42.2	71.9	251.8	96.6	78.3	125.4		3.48339e+06	9.30378e+06	1.45828e+07	1.38924e+07	8.18133e+06	8.03907e+06	3.28692e+06	2.79703e+06	3.65752e+06	6.22564e+06	2.18157e+07	8.36875e+06	6.7795e+06	1.08658e+07
P02775	Platelet basic protein [OS=Homo sapiens]	14.57	7	FALSE		Peak Found	High	Peak Found	Peak Found	High	Peak Found	High	High	High	Peak Found	Not Found	Not Found	Not Found	Not Found		18.8	123.2	91.2	56.1	157.3	38.3	239.1	183.1	439.2	53.6						2.52668e+06	1.65618e+07	1.22625e+07	7.53872e+06	2.11405e+07	5.14374e+06	3.21409e+07	2.46113e+07	5.90285e+07	7.20677e+06
Q15435	Protein phosphatase 1 regulatory subunit 7 [OS=Homo sapiens]	14.48	4	FALSE		Not Found	Peak Found	Peak Found	High	Peak Found	Peak Found	Not Found	Not Found	Not Found	Not Found	High	High	Peak Found	High			75.1	199.4	172.5	42.8	300.8					236.2	151.2	109.4	112.6			1.00892e+06	2.68006e+06	2.31751e+06	574563	4.04185e+06					3.17456e+06	2.03178e+06	1.47e+06	1.51323e+06
Q9GZM7-1	Tubulointerstitial nephritis antigen-like [OS=Homo sapiens]	14.45	5	FALSE		Peak Found	Peak Found	Peak Found	Peak Found	High	High	Not Found	Not Found	Not Found	Not Found	High	Not Found	High	Peak Found		96.8	113.1	99.8	294.8	27.2	159.1					272.8		175.9	160.6		2.96953e+06	3.47035e+06	3.06255e+06	9.04625e+06	836161	4.8819e+06					8.37047e+06		5.39786e+06	4.92913e+06
P35080-2	Isoform IIb of Profilin-2 [OS=Homo sapiens]	14.4	5	FALSE		Peak Found	Peak Found	High	High	Not Found	Peak Found	Not Found	Not Found	Not Found	Not Found	Peak Found	Peak Found	Peak Found	Peak Found		299.8	44.7	117.2	235.9		91.8					209.7	102.7	109.1	189		1.3437e+07	2.00494e+06	5.25196e+06	1.05746e+07		4.11602e+06					9.39793e+06	4.60276e+06	4.89168e+06	8.46945e+06
Q07666	KH domain-containing, RNA-binding, signal transduction-associated protein 1 [OS=Homo sapiens]	14.4	6	FALSE		Peak Found	Peak Found	Peak Found	High	High	Peak Found	Not Found	Not Found	Not Found	Peak Found	High	High	High	High		37.7	93.4	116.3	145.4	14	103.1				40.8	300.8	226.9	156.3	165.4		1.27953e+06	3.16888e+06	3.9448e+06	4930338	474126	3.49693e+06				1.38216e+06	1.02028e+07	7.69492e+06	5.30047e+06	5.61014e+06
P46779	60S ribosomal protein L28 [OS=Homo sapiens]	14.24	8	FALSE		Not Found	Not Found	Peak Found	Peak Found	Not Found	Peak Found	Not Found	Not Found	Not Found	Peak Found	High	High	High	High				14.4	42		27.9				9.1	562	150.8	177.4	416.5				819482	2.39119e+06		1.58665e+06				516525	3.20151e+07	8.58885e+06	1.01058e+07	2.37261e+07
P63173	60s ribosomal protein l38 [OS=Homo sapiens]	14.09	5	FALSE		High	Peak Found	Peak Found	Peak Found	Not Found	Peak Found	Peak Found	Not Found	Not Found	Not Found	High	High	Peak Found	High		57.9	35.8	68.4	124.5		22	22.6				467.8	175.9	158.4	266.7		4.02001e+06	2.48431e+06	4.74371e+06	8.63603e+06		1.52924e+06	1.56509e+06				3.24532e+07	1.22061e+07	1.09884e+07	1.85071e+07
A0A0B4J2A2	Peptidyl-prolyl cis-trans isomerase A-like 4C [OS=Homo sapiens]	14.07	21	FALSE		Not Found	Not Found	Not Found	Not Found	Not Found	Not Found	Not Found	Not Found	Not Found	Not Found	Not Found	Not Found	Not Found	High
P62316	Small nuclear ribonucleoprotein Sm D2 [OS=Homo sapiens]	14.04	5	FALSE		Peak Found	Peak Found	High	High	Not Found	High	Not Found	Not Found	Not Found	Not Found	High	Peak Found	Peak Found	High		118.5	105.1	139.8	154.2		157.6					317.3	105.6	146.2	155.7		2.41099e+06	2.13899e+06	2.84445e+06	3.13709e+06		3.20621e+06					6.45737e+06	2.14869e+06	2.97486e+06	3.16826e+06
Q13596	Sorting nexin-1 [OS=Homo sapiens]	14	6	FALSE		Peak Found	Peak Found	Not Found	High	Not Found	Peak Found	Not Found	Not Found	Peak Found	Not Found	High	High	High	Peak Found		114.7	18.9		135.5		44.5			39.8		353.7	234	264.8	194.2		4.07502e+06	670777		4.81342e+06		1.57883e+06			1.41319e+06		1.25621e+07	8.30973e+06	9.40339e+06	6.89572e+06
O43813	LanC-like protein 1 [OS=Homo sapiens]	13.96	3	FALSE		Not Found	Not Found	High	High	Not Found	High	Not Found	Not Found	Not Found	Not Found	Not Found	Peak Found	Not Found	Not Found				524.4	322.7		480.8						72.1						2.71538e+06	1.67083e+06		2.48954e+06						373312
Q9Y2B0	Protein canopy homolog 2 [OS=Homo sapiens]	13.96	4	FALSE		Not Found	Peak Found	High	High	Peak Found	Peak Found	Not Found	Not Found	Peak Found	Not Found	Peak Found	Peak Found	Peak Found	Peak Found			101.1	384.6	271.5	40.4	248.6			51.1		53.4	90.8	84.5	74.1			1.19204e+06	4.53589e+06	3201852	476354	2.93264e+06			602157		629402	1.07134e+06	997161	873717
O60784-2	Isoform 2 of Target of Myb protein 1 [OS=Homo sapiens]	13.95	4	FALSE		Not Found	High	Peak Found	High	Not Found	Peak Found	Not Found	Not Found	Not Found	Not Found	High	High	Not Found	Not Found			182.1	322	262.9		83.9					342.5	206.6					1.01893e+06	1.80141e+06	1.47103e+06		469188					1.91582e+06	1.15577e+06
O14960	Leukocyte cell-derived chemotaxin-2 [OS=Homo sapiens]	13.92	8	FALSE		Not Found	High	High	Peak Found	Not Found	High	High	Peak Found	Peak Found	Not Found	Not Found	Not Found	Not Found	Not Found			70.9	186.9	18.1		247.6	599.9	185.5	91.1								4.96319e+06	1.30769e+07	1.26876e+06		1.73206e+07	4.19716e+07	1.29753e+07	6.37331e+06
P05186-1	Alkaline phosphatase, tissue-nonspecific isozyme [OS=Homo sapiens]	13.87	5	FALSE		Not Found	Peak Found	High	High	Peak Found	Peak Found	Not Found	Peak Found	Peak Found	Not Found	Not Found	Not Found	Not Found	Not Found			125.9	567.2	564.2	72.6	70.1											1.90444e+06	8.57959e+06	8.53286e+06	1.09765e+06	1.06035e+06
Q6UWY5	Olfactomedin-like protein 1 [OS=Homo sapiens]	13.86	7	FALSE		Peak Found	Peak Found	Peak Found	Peak Found	Peak Found	Not Found	Peak Found	Peak Found	Not Found	Peak Found	Peak Found	High	High	High		34	64.4	20.6	16	2.4		12.8	23.4		78.3	377.7	316.3	301	153.2		3.31295e+06	6.27782e+06	2.00598e+06	1564306	235527		1.24907e+06	2.27899e+06		7.63975e+06	3.68382e+07	3.08532e+07	2.93587e+07	1.494e+07
Q9H987	Synaptopodin 2-like protein [OS=Homo sapiens]	13.84	4	FALSE		High	Peak Found	Peak Found	Peak Found	Peak Found	Not Found	Peak Found	Peak Found	Not Found	Peak Found	Peak Found	Peak Found	Peak Found	Peak Found		368.6	43.5	109.9	65.6	30		58.2	84.8		35.6	321.5	106.5	94.7	81.1		2.00186e+07	2.35989e+06	5.96914e+06	3561559	1.62659e+06		3.16124e+06	4.60508e+06		1.93514e+06	1.74602e+07	5.78466e+06	5.14277e+06	4.40596e+06
P53999	Activated RNA polymerase II transcriptional coactivator p15 [OS=Homo sapiens]	13.81	9	FALSE		Not Found	Not Found	Not Found	Peak Found	Not Found	Not Found	Not Found	Not Found	Not Found	Peak Found	High	High	Peak Found	High					47.5						32.4	524.9	264.3	278.4	252.5					1.22413e+06						835712	1.35327e+07	6.81263e+06	7.1777e+06	6.50833e+06
Q00341-1	Vigilin [OS=Homo sapiens]	13.74	4	FALSE		Not Found	Peak Found	High	High	Not Found	Peak Found	Not Found	Peak Found	Peak Found	Not Found	High	Peak Found	Not Found	Peak Found			29.2	146.7	363.4		18.6		122.3	94.9		366.5	211.7		46.7			476043	2.39617e+06	5.93484e+06		303732		1.99666e+06	1.54993e+06		5.98501e+06	3.45685e+06		763412
P46781	40S ribosomal protein S9 [OS=Homo sapiens]	13.69	9	FALSE		Peak Found	Peak Found	Peak Found	Peak Found	Not Found	Peak Found	Not Found	Peak Found	Peak Found	Peak Found	High	High	High	High		720.5	18.1	19	38.1		27.6		6.8	3.6	5.5	249.8	78.3	78.4	154.4		1.66547e+08	4.18124e+06	4.38091e+06	8.80102e+06		6.37293e+06		1.57728e+06	822604	1.28083e+06	5.7742e+07	1.80973e+07	1.81189e+07	3.57e+07
P50897	Palmitoyl-protein thioesterase 1 [OS=Homo sapiens]	13.65	5	FALSE		Not Found	Peak Found	Peak Found	Peak Found	Peak Found	High	Peak Found	Not Found	Not Found	Not Found	High	High	High	Peak Found			43.1	129	110.3	13.9	132.6	90.8				340.8	149.9	180.1	209.4			1.60578e+06	4.81145e+06	4.11473e+06	519685	4.94619e+06	3.3872e+06				1.27097e+07	5.59236e+06	6.71672e+06	7.81088e+06
Q15848	adiponectin [OS=Homo sapiens]	13.58	4	FALSE		Not Found	Peak Found	High	Peak Found	Peak Found	Peak Found	Not Found	Not Found	Peak Found	High	Peak Found	High	High	Peak Found			80.8	128.2	50.2	99.2	144.8			111.5	158.5	149.8	198.4	203.6	75.2			2.40539e+06	3.81767e+06	1.49508e+06	2.95342e+06	4.31311e+06			3.31961e+06	4.71902e+06	4.46119e+06	5.9083e+06	6.06289e+06	2.23962e+06
Q7Z5L7-3	Isoform 3 of Podocan [OS=Homo sapiens]	13.57	4	FALSE		Not Found	Not Found	Peak Found	Not Found	Not Found	Not Found	Not Found	Not Found	Not Found	Peak Found	High	High	High	Peak Found				38.6							26.5	128.4	479.3	635.9	91.4				293117							201144	975531	3.64065e+06	4.83007e+06	693947
P62249	40S ribosomal protein S16 [OS=Homo sapiens]	13.57	5	FALSE		Peak Found	Peak Found	Peak Found	High	Peak Found	Peak Found	Not Found	Peak Found	Not Found	Peak Found	High	High	Peak Found	Peak Found		25.8	25.9	61	99.5	7.1	51		36.1		10.5	537.9	157.2	145.9	242.1		1.48137e+06	1.48636e+06	3.50412e+06	5.71261e+06	406935	2.92635e+06		2.07099e+06		604458	3.08868e+07	9.02551e+06	8.37936e+06	1.39034e+07
P42766	60S ribosomal protein L35 [OS=Homo sapiens]	13.55	5	FALSE		Peak Found	Not Found	Not Found	Not Found	Not Found	Not Found	Not Found	Not Found	Not Found	Not Found	High	Peak Found	High	High		125.1										529	128.3	189.8	427.7		4.84479e+06										2.04836e+07	4.96878e+06	7.34737e+06	1.6561e+07
P05455	Lupus La protein [OS=Homo sapiens]	13.42	8	FALSE		Peak Found	High	Peak Found	Peak Found	Peak Found	Peak Found	Peak Found	Peak Found	Not Found	Peak Found	High	High	High	High		9.5	91	47.3	108.7	13.8	72.4	20	30		12.4	379	217.3	168.8	229.9		557045	5.34335e+06	2.77587e+06	6.38531e+06	808478	4.25285e+06	1.17561e+06	1.76444e+06		726714	2.22593e+07	1.27604e+07	9.91491e+06	1.35042e+07
P00387-3	Isoform 3 of NADH-cytochrome b5 reductase 3 [OS=Homo sapiens]	13.41	5	FALSE		Peak Found	Peak Found	High	Peak Found	High	High	Not Found	Not Found	Not Found	Not Found	Not Found	Not Found	Not Found	High		75.1	108.4	221.9	31.2	186.2	777.1										1.56539e+06	2.25933e+06	4.62341e+06	650973	3.88065e+06	1.61932e+07
P62861	40S ribosomal protein S30 [OS=Homo sapiens]	13.37	7	FALSE		Peak Found	Peak Found	Peak Found	High	Not Found	Peak Found	Not Found	Not Found	Not Found	Peak Found	High	High	Peak Found	High		19.1	46.2	8	124.2		7.4				13.9	471.1	210.3	233.1	266.6		895303	2.16432e+06	372819	5.81472e+06		348671				649736	2.20627e+07	9.85e+06	1.09154e+07	1.24859e+07
Q96AB3	isochorismatase domain-containing protein 2 [OS=Homo sapiens]	13.36	3	FALSE		Peak Found	Peak Found	High	High	Peak Found	Peak Found	Not Found	Not Found	Not Found	Not Found	Peak Found	Not Found	Peak Found	Peak Found		157.7	153.2	210	298.4	378.8	82.2					54.8		21.4	43.5		2.14166e+06	2.08103e+06	2.85248e+06	4.05196e+06	5.14406e+06	1.11642e+06					744121		290245	590442
[truncated: 351 more rows]
